# Supplementary material for: Na4.25Mo15S19: a novel ternary reduced molybdenum sulfide containing Mo6 and Mo9 clusters
Source: Acta Crystallogr Sect E Struct Rep Online. 2014 May 31;70(Pt 6):i30. doi: 10.1107/S160053681401201X (PMC4051007; doi:10.1107/S160053681401201X)
Supplement: Supplementary file 1 [file e-70-00i30-sup1.cif]

##############################################################################
#                                                                            #
# This CIF contains the data in a paper accepted for publication in          #
# Acta Crystallographica Section E. It conforms to the requirements of       #
# Notes for Authors for Acta Crystallographica Section E, and has been       #
# peer reviewed under the auspices of the IUCr Commission on Journals.       #
#                                                                            #
# Full details of the Crystallographic Information File format               #
# are given in the paper "The Crystallographic Information File (CIF):       #
# a New Standard Archive File for Crystallography" by S. R. Hall, F. H.      #
# Allen and I. D. Brown [Acta Cryst. (1991), A47, 655-685].                  #
#                                                                            #
# The current version of the core CIF dictionary is obtainable from          #
# ftp://ftp.iucr.org/pub/cif_core.dic.                                       #
#                                                                            #
# Software is freely available for graphical display of the structure(s)     #
# in this CIF. For information consult the CIF software page                 #
# http://www.iucr.org/resources/cif/software.                                #
#                                                                            #
# This file may be used for bona fide research purposes within the           #
# scientific community so long as proper attribution is given to the journal # 
# article from which it was obtained.                                        #
#                                                                            #
##############################################################################
data_I
_database_code_depnum_ccdc_archive 'CCDC 1004866'
_audit_creation_method     SHELXL-97
_chemical_name_systematic
;
Tetrasodium pentadecamolybdenum nonadecasulfide
;
_chemical_name_common     ?
_chemical_formula_moiety     ?
_chemical_formula_sum     'Mo15 Na4.25 S19'
_chemical_formula_iupac     'Na4.25 Mo15 S19'
_chemical_formula_weight     2145.95
_chemical_melting_point     ?
_symmetry_cell_setting     hexagonal
_symmetry_space_group_name_H-M     'P 63/m'
loop_
    _symmetry_equiv_pos_as_xyz
    'x, y, z'
    '-x, -y, z+1/2'
    '-y, x-y, z'
    '-x+y, -x, z'
    'x-y, x, z+1/2'
    'y, -x+y, z+1/2'
    '-x, -y, -z'
    'x, y, -z-1/2'
    'y, -x+y, -z'
    'x-y, x, -z'
    '-x+y, -x, -z-1/2'
    '-y, x-y, -z-1/2'
_cell_length_a     9.53400(10)
_cell_length_b     9.53400(10)
_cell_length_c     18.9803(3)
_cell_angle_alpha     90.00
_cell_angle_beta     90.00
_cell_angle_gamma     120.00
_cell_volume     1494.11(3)
_cell_formula_units_Z     2
_cell_measurement_reflns_used     16576
_cell_measurement_theta_min     2.15
_cell_measurement_theta_max     30.0
_cell_measurement_temperature     293(2)
_exptl_crystal_description     'multi-faceted crystal'
_exptl_crystal_colour     black
_exptl_crystal_size_max     0.180
_exptl_crystal_size_mid     0.141
_exptl_crystal_size_min     0.080
_exptl_crystal_density_diffrn     4.770
_exptl_crystal_density_meas     ?
_exptl_crystal_density_method     'not measured'
_exptl_crystal_F_000     1962
_exptl_absorpt_coefficient_mu     7.443
_exptl_absorpt_correction_type     analytical
_exptl_absorpt_process_details     '(de Meulenaar & Tompa, 1965)'
_exptl_absorpt_correction_T_min     0.3631
_exptl_absorpt_correction_T_max     0.5914
_exptl_special_details
;
;
_diffrn_ambient_temperature     293(2)
_diffrn_radiation_type     MoK\a
_diffrn_radiation_wavelength     0.71069
_diffrn_radiation_source     'fine-focus sealed tube'
_diffrn_radiation_monochromator     graphite
_diffrn_measurement_device_type     'Nonius KappaCCD'
_diffrn_measurement_method     '\f scans (\k = 0) + additional \w scans'
_diffrn_detector_area_resol_mean     ?
_diffrn_reflns_number     16576
_diffrn_reflns_av_R_equivalents     0.0848
_diffrn_reflns_av_sigmaI/netI     0.0306
_diffrn_reflns_theta_min     2.15
_diffrn_reflns_theta_max     29.99
_diffrn_reflns_theta_full     29.99
_diffrn_measured_fraction_theta_max     0.995
_diffrn_measured_fraction_theta_full     0.995
_diffrn_reflns_limit_h_min     -12
_diffrn_reflns_limit_h_max     13
_diffrn_reflns_limit_k_min     -13
_diffrn_reflns_limit_k_max     11
_diffrn_reflns_limit_l_min     -22
_diffrn_reflns_limit_l_max     26
_refine_special_details
;
Refinement of <i>F</i>^2^ against ALL reflections. The weighted <i>R</i>-factor
<i>wR</i> and goodness of fit <i>S</i> are based on <i>F</i>^2^, conventional
<i>R</i>-factors <i>R</i> are based on <i>F</i>, with <i>F</i> set to zero for
negative <i>F</i>^2^. The threshold expression of <i>F</i>^2^ >
\s(<i>F</i>^2^) is used only for calculating <i>R</i>-factors(gt) <i>etc</i>.
and is not relevant to the choice of reflections for refinement.
<i>R</i>-factors based on <i>F</i>^2^ are statistically about twice as large
as those based on <i>F</i>, and <i>R</i>- factors based on ALL data will be
even larger.
;
_reflns_number_total     1500
_reflns_number_gt     1322
_reflns_threshold_expression     I>2sigma(I)
_refine_ls_structure_factor_coef     Fsqd
_refine_ls_matrix_type     full
_refine_ls_R_factor_all     0.0354
_refine_ls_R_factor_gt     0.0304
_refine_ls_wR_factor_gt     0.0755
_refine_ls_wR_factor_ref     0.0787
_refine_ls_goodness_of_fit_ref     1.130
_refine_ls_restrained_S_all     1.130
_refine_ls_number_reflns     1500
_refine_ls_number_parameters     66
_refine_ls_number_restraints     0
_refine_ls_weighting_scheme     calc
_refine_ls_weighting_details
         'calc w=1/[\s^2^(Fo^2^)+(0.0337P)^2^+5.1576P] where P=(Fo^2^+2Fc^2^)/3'
_atom_sites_solution_primary     direct
_atom_sites_solution_secondary     difmap
_refine_ls_shift/su_max     0.001
_refine_ls_shift/su_mean     0.000
_refine_diff_density_max     1.508
_refine_diff_density_min     -1.851
_refine_ls_extinction_method     'SHELXL97 (Sheldrick, 2008)'
_refine_ls_extinction_coef     0.00266(19)
_refine_ls_extinction_expression
                                  'Fc^*^=kFc[1+0.001xFc^2^\l^3^/sin(2\q)]^-1/4^'
loop_
    _atom_type_symbol
    _atom_type_description
    _atom_type_scat_dispersion_real
    _atom_type_scat_dispersion_imag
    _atom_type_scat_source
    'Na' 'Na' 0.0362 0.0249
                         'International Tables Vol C Tables 4.2.6.8 and 6.1.1.4'
    'S' 'S' 0.1246 0.1234
                         'International Tables Vol C Tables 4.2.6.8 and 6.1.1.4'
    'Mo' 'Mo' -1.6832 0.6857
                         'International Tables Vol C Tables 4.2.6.8 and 6.1.1.4'
_computing_data_collection     'COLLECT (Nonius, 1998)'
_computing_cell_refinement     'COLLECT (Nonius, 1998)'
_computing_data_reduction     'EvalCCD (Duisenberg, 1998)'
_computing_structure_solution     'SIR97 (Altomare <i>et al.</i>, 1999)'
_computing_structure_refinement     'SHELXL97 (Sheldrick, 2008)'
_computing_molecular_graphics     'DIAMOND (Bergerhoff, 1996)'
_computing_publication_material     'SHELXL97 (Sheldrick, 2008)'
loop_
    _atom_site_type_symbol
    _atom_site_label
    _atom_site_fract_x
    _atom_site_fract_y
    _atom_site_fract_z
    _atom_site_U_iso_or_equiv
    _atom_site_adp_type
    _atom_site_calc_flag
    _atom_site_refinement_flags
    _atom_site_occupancy
    _atom_site_symmetry_multiplicity
    _atom_site_disorder_assembly
    _atom_site_disorder_group
    Mo Mo1 0.84424(3) 0.01344(3) -0.058496(18) 0.01072(12) Uani d . 1 1 . .
    Mo Mo2 0.50077(4) -0.18303(4) 0.131678(19) 0.01177(12) Uani d . 1 1 . .
    Mo Mo3 0.34797(5) -0.16448(5) 0.2500 0.01301(13) Uani d S 1 2 . .
    S S1 0.71650(10) 0.02755(11) 0.05118(5) 0.01268(18) Uani d . 1 1 . .
    S S2 0.36949(11) -0.01601(11) 0.13948(5) 0.01344(19) Uani d . 1 1 . .
    S S3 0.05126(16) -0.30754(17) 0.2500 0.0171(3) Uani d S 1 2 . .
    S S4 0.0000 0.0000 -0.15617(9) 0.0184(3) Uani d S 1 3 . .
    S S5 0.3333 -0.3333 0.03365(9) 0.0156(3) Uani d S 1 3 . .
    Na Na2 0.7703(5) -0.0623(4) -0.2500 0.0283(12) Uani d SP 0.751(12) 2 . .
    Na Na1 0.3333 -0.3333 -0.1085(3) 0.0789(17) Uani d S 1 3 . .
loop_
    _atom_site_aniso_label
    _atom_site_aniso_U_11
    _atom_site_aniso_U_22
    _atom_site_aniso_U_33
    _atom_site_aniso_U_12
    _atom_site_aniso_U_13
    _atom_site_aniso_U_23
    Mo1 0.01252(16) 0.01051(16) 0.00816(19) 0.00505(11) 0.00061(10) -0.00031(9)
    Mo2 0.01434(17) 0.01410(17) 0.00778(19) 0.00778(12) -0.00017(10)
                                                                    -0.00005(10)
    Mo3 0.0153(2) 0.0159(2) 0.0075(2) 0.00754(17) 0.000 0.000
    S1 0.0121(4) 0.0138(4) 0.0121(4) 0.0064(3) 0.0013(3) 0.0005(3)
    S2 0.0154(4) 0.0143(4) 0.0112(4) 0.0079(3) 0.0001(3) 0.0008(3)
    S3 0.0185(6) 0.0198(6) 0.0133(7) 0.0098(5) 0.000 0.000
    S4 0.0228(5) 0.0228(5) 0.0095(8) 0.0114(2) 0.000 0.000
    S5 0.0187(4) 0.0187(4) 0.0093(7) 0.0094(2) 0.000 0.000
    Na2 0.040(2) 0.0256(19) 0.026(2) 0.0218(16) 0.000 0.000
    Na1 0.109(3) 0.109(3) 0.018(2) 0.0547(14) 0.000 0.000
_geom_special_details
;
All e.s.d.'s (except the e.s.d. in the dihedral angle between two l.s. planes)
are estimated using the full covariance matrix. The cell e.s.d.'s are taken
into account individually in the estimation of e.s.d.'s in distances, angles
and torsion angles; correlations between e.s.d.'s in cell parameters are only
used when they are defined by crystal symmetry. An approximate (isotropic)
treatment of cell e.s.d.'s is used for estimating e.s.d.'s involving l.s.
planes.
;
loop_
    _geom_bond_atom_site_label_1
    _geom_bond_atom_site_label_2
    _geom_bond_site_symmetry_2
    _geom_bond_distance
    _geom_bond_publ_flag
    Mo1 S4 1_655 2.4184(14) ?
    Mo1 S1 . 2.4492(10) ?
    Mo1 S1 10_545 2.4565(9) ?
    Mo1 S1 9_665 2.4830(9) ?
    Mo1 S2 7_655 2.5624(10) ?
    Mo1 Mo1 4_765 2.6900(5) ?
    Mo1 Mo1 3_645 2.6900(5) ?
    Mo1 Mo1 9_665 2.7098(6) ?
    Mo1 Mo1 10_545 2.7098(6) ?
    Mo1 Na2 . 3.7042(8) ?
    Mo2 S5 . 2.4033(13) ?
    Mo2 S2 . 2.4733(9) ?
    Mo2 S2 4_655 2.5070(9) ?
    Mo2 S1 . 2.5429(10) ?
    Mo2 S3 4_655 2.5947(8) ?
    Mo2 Mo2 4_655 2.6349(5) ?
    Mo2 Mo2 3_545 2.6349(5) ?
    Mo2 Mo3 4_655 2.7081(4) ?
    Mo2 Mo3 . 2.7303(4) ?
    Mo3 S3 4_655 2.4419(14) ?
    Mo3 S3 . 2.4504(14) ?
    Mo3 S2 8_556 2.4810(10) ?
    Mo3 S2 . 2.4810(10) ?
    Mo3 Mo3 3_545 2.6756(7) ?
    Mo3 Mo3 4_655 2.6756(7) ?
    Mo3 Mo2 3_545 2.7081(4) ?
    Mo3 Mo2 12_546 2.7081(4) ?
    Mo3 Mo2 8_556 2.7303(4) ?
    Mo3 Na2 7_655 2.896(3) ?
    S1 Mo1 9_665 2.4565(9) ?
    S1 Mo1 10_545 2.4830(9) ?
    S1 Na1 7_655 3.3609(19) ?
    S2 Mo2 3_545 2.5070(9) ?
    S2 Mo1 7_655 2.5624(10) ?
    S2 Na2 7_655 2.781(2) ?
    S2 Na1 7_655 3.1669(13) ?
    S3 Mo3 3_545 2.4419(14) ?
    S3 Na2 10_445 2.538(4) ?
    S3 Mo2 12_546 2.5947(8) ?
    S3 Mo2 3_545 2.5947(8) ?
    S3 Na2 7_655 3.055(4) ?
    S4 Mo1 4_665 2.4184(14) ?
    S4 Mo1 1_455 2.4184(14) ?
    S4 Mo1 3_545 2.4184(14) ?
    S4 Na2 1_455 2.649(3) ?
    S4 Na2 3_545 2.649(3) ?
    S4 Na2 4_665 2.649(3) ?
    S5 Mo2 3_545 2.4033(13) ?
    S5 Mo2 4_655 2.4033(13) ?
    S5 Na1 . 2.699(5) ?
    Na2 S3 9_655 2.538(4) ?
    Na2 S4 1_655 2.649(3) ?
    Na2 S4 8_655 2.649(3) ?
    Na2 S2 2_654 2.781(2) ?
    Na2 S2 7_655 2.781(2) ?
    Na2 Mo3 7_655 2.896(3) ?
    Na2 S3 7_655 3.055(4) ?
    Na2 Na2 4_765 3.397(6) ?
    Na2 Na2 3_645 3.397(6) ?
    Na2 Mo1 8 3.7042(8) ?
    Na1 S2 9 3.1669(13) ?
    Na1 S2 7_655 3.1669(13) ?
    Na1 S2 10_545 3.1669(13) ?
    Na1 S1 7_655 3.3609(19) ?
    Na1 S1 9 3.3609(19) ?
    Na1 S1 10_545 3.3609(19) ?
loop_
    _geom_angle_atom_site_label_1
    _geom_angle_atom_site_label_2
    _geom_angle_atom_site_label_3
    _geom_angle_site_symmetry_1
    _geom_angle_site_symmetry_3
    _geom_angle
    _geom_angle_publ_flag
    S4 Mo1 S1 1_655 . 171.81(4) ?
    S4 Mo1 S1 1_655 10_545 90.83(2) ?
    S1 Mo1 S1 . 10_545 89.17(2) ?
    S4 Mo1 S1 1_655 9_665 90.20(2) ?
    S1 Mo1 S1 . 9_665 88.56(2) ?
    S1 Mo1 S1 10_545 9_665 171.12(4) ?
    S4 Mo1 S2 1_655 7_655 93.04(4) ?
    S1 Mo1 S2 . 7_655 95.15(3) ?
    S1 Mo1 S2 10_545 7_655 91.20(3) ?
    S1 Mo1 S2 9_665 7_655 97.55(3) ?
    S4 Mo1 Mo1 1_655 4_765 56.21(2) ?
    S1 Mo1 Mo1 . 4_765 116.82(2) ?
    S1 Mo1 Mo1 10_545 4_765 117.37(2) ?
    S1 Mo1 Mo1 9_665 4_765 56.53(2) ?
    S2 Mo1 Mo1 7_655 4_765 135.73(2) ?
    S4 Mo1 Mo1 1_655 3_645 56.21(2) ?
    S1 Mo1 Mo1 . 3_645 117.46(2) ?
    S1 Mo1 Mo1 10_545 3_645 57.48(2) ?
    S1 Mo1 Mo1 9_665 3_645 116.43(2) ?
    S2 Mo1 Mo1 7_655 3_645 131.85(2) ?
    Mo1 Mo1 Mo1 4_765 3_645 60.0 ?
    S4 Mo1 Mo1 1_655 9_665 116.37(2) ?
    S1 Mo1 Mo1 . 9_665 56.60(2) ?
    S1 Mo1 Mo1 10_545 9_665 115.84(3) ?
    S1 Mo1 Mo1 9_665 9_665 56.08(2) ?
    S2 Mo1 Mo1 7_655 9_665 138.14(2) ?
    Mo1 Mo1 Mo1 4_765 9_665 60.241(8) ?
    Mo1 Mo1 Mo1 3_645 9_665 90.0 ?
    S4 Mo1 Mo1 1_655 10_545 116.37(2) ?
    S1 Mo1 Mo1 . 10_545 57.27(2) ?
    S1 Mo1 Mo1 10_545 10_545 56.34(2) ?
    S1 Mo1 Mo1 9_665 10_545 115.54(3) ?
    S2 Mo1 Mo1 7_655 10_545 134.12(2) ?
    Mo1 Mo1 Mo1 4_765 10_545 90.0 ?
    Mo1 Mo1 Mo1 3_645 10_545 60.241(8) ?
    Mo1 Mo1 Mo1 9_665 10_545 59.518(16) ?
    S4 Mo1 Na2 1_655 . 45.53(6) ?
    S1 Mo1 Na2 . . 142.51(6) ?
    S1 Mo1 Na2 10_545 . 83.36(6) ?
    S1 Mo1 Na2 9_665 . 103.55(6) ?
    S2 Mo1 Na2 7_655 . 48.59(6) ?
    Mo1 Mo1 Na2 4_765 . 99.04(6) ?
    Mo1 Mo1 Na2 3_645 . 88.97(5) ?
    Mo1 Mo1 Na2 9_665 . 156.07(6) ?
    Mo1 Mo1 Na2 10_545 . 137.75(5) ?
    S5 Mo2 S2 . . 91.79(2) ?
    S5 Mo2 S2 . 4_655 90.96(2) ?
    S2 Mo2 S2 . 4_655 172.09(4) ?
    S5 Mo2 S1 . . 92.26(3) ?
    S2 Mo2 S1 . . 89.86(3) ?
    S2 Mo2 S1 4_655 . 97.44(3) ?
    S5 Mo2 S3 . 4_655 170.70(4) ?
    S2 Mo2 S3 . 4_655 86.62(4) ?
    S2 Mo2 S3 4_655 4_655 89.47(4) ?
    S1 Mo2 S3 . 4_655 96.89(3) ?
    S5 Mo2 Mo2 . 4_655 56.76(2) ?
    S2 Mo2 Mo2 . 4_655 118.56(2) ?
    S2 Mo2 Mo2 4_655 4_655 57.44(2) ?
    S1 Mo2 Mo2 . 4_655 136.00(2) ?
    S3 Mo2 Mo2 4_655 4_655 116.29(3) ?
    S5 Mo2 Mo2 . 3_545 56.76(2) ?
    S2 Mo2 Mo2 . 3_545 58.68(2) ?
    S2 Mo2 Mo2 4_655 3_545 117.32(2) ?
    S1 Mo2 Mo2 . 3_545 131.42(2) ?
    S3 Mo2 Mo2 4_655 3_545 115.08(3) ?
    Mo2 Mo2 Mo2 4_655 3_545 60.0 ?
    S5 Mo2 Mo3 . 4_655 118.14(2) ?
    S2 Mo2 Mo3 . 4_655 115.63(3) ?
    S2 Mo2 Mo3 4_655 4_655 56.66(2) ?
    S1 Mo2 Mo3 . 4_655 137.83(3) ?
    S3 Mo2 Mo3 4_655 4_655 54.99(3) ?
    Mo2 Mo2 Mo3 4_655 4_655 61.444(11) ?
    Mo2 Mo2 Mo3 3_545 4_655 90.670(10) ?
    S5 Mo2 Mo3 . . 117.29(2) ?
    S2 Mo2 Mo3 . . 56.69(2) ?
    S2 Mo2 Mo3 4_655 . 115.55(3) ?
    S1 Mo2 Mo3 . . 133.65(3) ?
    S3 Mo2 Mo3 4_655 . 54.52(3) ?
    Mo2 Mo2 Mo3 4_655 . 90.184(10) ?
    Mo2 Mo2 Mo3 3_545 . 60.600(11) ?
    Mo3 Mo2 Mo3 4_655 . 58.940(16) ?
    S3 Mo3 S3 4_655 . 173.69(4) ?
    S3 Mo3 S2 4_655 8_556 89.88(3) ?
    S3 Mo3 S2 . 8_556 93.48(3) ?
    S3 Mo3 S2 4_655 . 89.88(3) ?
    S3 Mo3 S2 . . 93.48(3) ?
    S2 Mo3 S2 8_556 . 115.45(4) ?
    S3 Mo3 Mo3 4_655 3_545 117.00(4) ?
    S3 Mo3 Mo3 . 3_545 56.69(4) ?
    S2 Mo3 Mo3 8_556 3_545 118.47(2) ?
    S2 Mo3 Mo3 . 3_545 118.47(2) ?
    S3 Mo3 Mo3 4_655 4_655 57.00(4) ?
    S3 Mo3 Mo3 . 4_655 116.69(4) ?
    S2 Mo3 Mo3 8_556 4_655 116.54(2) ?
    S2 Mo3 Mo3 . 4_655 116.54(2) ?
    Mo3 Mo3 Mo3 3_545 4_655 60.0 ?
    S3 Mo3 Mo2 4_655 3_545 117.827(15) ?
    S3 Mo3 Mo2 . 3_545 60.149(14) ?
    S2 Mo3 Mo2 8_556 3_545 150.01(3) ?
    S2 Mo3 Mo2 . 3_545 57.58(2) ?
    Mo3 Mo3 Mo2 3_545 3_545 60.944(12) ?
    Mo3 Mo3 Mo2 4_655 3_545 89.804(10) ?
    S3 Mo3 Mo2 4_655 12_546 117.827(15) ?
    S3 Mo3 Mo2 . 12_546 60.149(14) ?
    S2 Mo3 Mo2 8_556 12_546 57.58(2) ?
    S2 Mo3 Mo2 . 12_546 150.01(3) ?
    Mo3 Mo3 Mo2 3_545 12_546 60.944(12) ?
    Mo3 Mo3 Mo2 4_655 12_546 89.804(10) ?
    Mo2 Mo3 Mo2 3_545 12_546 112.05(2) ?
    S3 Mo3 Mo2 4_655 8_556 59.911(14) ?
    S3 Mo3 Mo2 . 8_556 117.957(16) ?
    S2 Mo3 Mo2 8_556 8_556 56.42(2) ?
    S2 Mo3 Mo2 . 8_556 146.91(3) ?
    Mo3 Mo3 Mo2 3_545 8_556 89.333(10) ?
    Mo3 Mo3 Mo2 4_655 8_556 60.116(12) ?
    Mo2 Mo3 Mo2 3_545 8_556 146.475(18) ?
    Mo2 Mo3 Mo2 12_546 8_556 57.956(12) ?
    S3 Mo3 Mo2 4_655 . 59.911(14) ?
    S3 Mo3 Mo2 . . 117.957(16) ?
    S2 Mo3 Mo2 8_556 . 146.91(3) ?
    S2 Mo3 Mo2 . . 56.42(2) ?
    Mo3 Mo3 Mo2 3_545 . 89.333(10) ?
    Mo3 Mo3 Mo2 4_655 . 60.116(12) ?
    Mo2 Mo3 Mo2 3_545 . 57.956(12) ?
    Mo2 Mo3 Mo2 12_546 . 146.475(18) ?
    Mo2 Mo3 Mo2 8_556 . 110.679(19) ?
    S3 Mo3 Na2 4_655 7_655 117.20(8) ?
    S3 Mo3 Na2 . 7_655 69.11(8) ?
    S2 Mo3 Na2 8_556 7_655 61.70(3) ?
    S2 Mo3 Na2 . 7_655 61.70(3) ?
    Mo3 Mo3 Na2 3_545 7_655 125.80(8) ?
    Mo3 Mo3 Na2 4_655 7_655 174.20(8) ?
    Mo2 Mo3 Na2 3_545 7_655 93.43(4) ?
    Mo2 Mo3 Na2 12_546 7_655 93.43(4) ?
    Mo2 Mo3 Na2 8_556 7_655 117.90(3) ?
    Mo2 Mo3 Na2 . 7_655 117.90(3) ?
    Mo1 S1 Mo1 . 9_665 67.06(3) ?
    Mo1 S1 Mo1 . 10_545 66.65(3) ?
    Mo1 S1 Mo1 9_665 10_545 65.99(3) ?
    Mo1 S1 Mo2 . . 134.06(4) ?
    Mo1 S1 Mo2 9_665 . 130.92(4) ?
    Mo1 S1 Mo2 10_545 . 82.94(3) ?
    Mo1 S1 Na1 . 7_655 127.79(8) ?
    Mo1 S1 Na1 9_665 7_655 97.39(3) ?
    Mo1 S1 Na1 10_545 7_655 153.45(7) ?
    Mo2 S1 Na1 . 7_655 94.64(6) ?
    Mo2 S2 Mo3 . . 66.88(3) ?
    Mo2 S2 Mo2 . 3_545 63.88(2) ?
    Mo3 S2 Mo2 . 3_545 65.76(2) ?
    Mo2 S2 Mo1 . 7_655 129.13(4) ?
    Mo3 S2 Mo1 . 7_655 132.33(4) ?
    Mo2 S2 Mo1 3_545 7_655 82.07(3) ?
    Mo2 S2 Na2 . 7_655 133.09(7) ?
    Mo3 S2 Na2 . 7_655 66.52(6) ?
    Mo2 S2 Na2 3_545 7_655 100.94(8) ?
    Mo1 S2 Na2 7_655 7_655 87.68(6) ?
    Mo2 S2 Na1 . 7_655 101.03(3) ?
    Mo3 S2 Na1 . 7_655 122.15(9) ?
    Mo2 S2 Na1 3_545 7_655 160.14(7) ?
    Mo1 S2 Na1 7_655 7_655 100.15(7) ?
    Na2 S2 Na1 7_655 7_655 98.88(10) ?
    Mo3 S3 Mo3 3_545 . 66.31(4) ?
    Mo3 S3 Na2 3_545 10_445 157.19(11) ?
    Mo3 S3 Na2 . 10_445 136.50(11) ?
    Mo3 S3 Mo2 3_545 12_546 65.57(3) ?
    Mo3 S3 Mo2 . 12_546 64.86(3) ?
    Na2 S3 Mo2 10_445 12_546 119.39(3) ?
    Mo3 S3 Mo2 3_545 3_545 65.57(3) ?
    Mo3 S3 Mo2 . 3_545 64.86(3) ?
    Na2 S3 Mo2 10_445 3_545 119.39(3) ?
    Mo2 S3 Mo2 12_546 3_545 119.89(5) ?
    Mo3 S3 Na2 3_545 7_655 128.66(8) ?
    Mo3 S3 Na2 . 7_655 62.35(7) ?
    Na2 S3 Na2 10_445 7_655 74.15(16) ?
    Mo2 S3 Na2 12_546 7_655 92.16(5) ?
    Mo2 S3 Na2 3_545 7_655 92.16(5) ?
    Mo1 S4 Mo1 4_665 1_455 67.58(5) ?
    Mo1 S4 Mo1 4_665 3_545 67.58(5) ?
    Mo1 S4 Mo1 1_455 3_545 67.58(5) ?
    Mo1 S4 Na2 4_665 1_455 151.15(7) ?
    Mo1 S4 Na2 1_455 1_455 93.82(5) ?
    Mo1 S4 Na2 3_545 1_455 127.12(7) ?
    Mo1 S4 Na2 4_665 3_545 127.12(7) ?
    Mo1 S4 Na2 1_455 3_545 151.15(7) ?
    Mo1 S4 Na2 3_545 3_545 93.82(5) ?
    Na2 S4 Na2 1_455 3_545 79.75(9) ?
    Mo1 S4 Na2 4_665 4_665 93.82(5) ?
    Mo1 S4 Na2 1_455 4_665 127.12(7) ?
    Mo1 S4 Na2 3_545 4_665 151.15(7) ?
    Na2 S4 Na2 1_455 4_665 79.75(9) ?
    Na2 S4 Na2 3_545 4_665 79.75(9) ?
    Mo2 S5 Mo2 3_545 . 66.48(4) ?
    Mo2 S5 Mo2 3_545 4_655 66.48(4) ?
    Mo2 S5 Mo2 . 4_655 66.48(4) ?
    Mo2 S5 Na1 3_545 . 140.73(3) ?
    Mo2 S5 Na1 . . 140.73(3) ?
    Mo2 S5 Na1 4_655 . 140.73(3) ?
    S3 Na2 S4 9_655 1_655 89.92(9) ?
    S3 Na2 S4 9_655 8_655 89.92(9) ?
    S4 Na2 S4 1_655 8_655 84.49(12) ?
    S3 Na2 S2 9_655 2_654 112.74(10) ?
    S4 Na2 S2 1_655 2_654 154.21(15) ?
    S4 Na2 S2 8_655 2_654 83.46(4) ?
    S3 Na2 S2 9_655 7_655 112.74(10) ?
    S4 Na2 S2 1_655 7_655 83.46(4) ?
    S4 Na2 S2 8_655 7_655 154.21(15) ?
    S2 Na2 S2 2_654 7_655 97.94(11) ?
    S3 Na2 Mo3 9_655 7_655 145.61(16) ?
    S4 Na2 Mo3 1_655 7_655 114.79(9) ?
    S4 Na2 Mo3 8_655 7_655 114.79(9) ?
    S2 Na2 Mo3 2_654 7_655 51.78(6) ?
    S2 Na2 Mo3 7_655 7_655 51.78(6) ?
    S3 Na2 S3 9_655 7_655 165.85(15) ?
    S4 Na2 S3 1_655 7_655 79.65(9) ?
    S4 Na2 S3 8_655 7_655 79.65(9) ?
    S2 Na2 S3 2_654 7_655 75.81(8) ?
    S2 Na2 S3 7_655 7_655 75.81(8) ?
    Mo3 Na2 S3 7_655 7_655 48.54(6) ?
    S3 Na2 Na2 9_655 4_765 119.90(13) ?
    S4 Na2 Na2 1_655 4_765 50.13(5) ?
    S4 Na2 Na2 8_655 4_765 50.13(5) ?
    S2 Na2 Na2 2_654 4_765 105.50(12) ?
    S2 Na2 Na2 7_655 4_765 105.50(12) ?
    Mo3 Na2 Na2 7_655 4_765 94.49(15) ?
    S3 Na2 Na2 7_655 4_765 45.95(11) ?
    S3 Na2 Na2 9_655 3_645 59.90(13) ?
    S4 Na2 Na2 1_655 3_645 50.13(5) ?
    S4 Na2 Na2 8_655 3_645 50.13(5) ?
    S2 Na2 Na2 2_654 3_645 130.76(6) ?
    S2 Na2 Na2 7_655 3_645 130.76(6) ?
    Mo3 Na2 Na2 7_655 3_645 154.49(15) ?
    S3 Na2 Na2 7_655 3_645 105.95(11) ?
    Na2 Na2 Na2 4_765 3_645 60.0 ?
    S3 Na2 Mo1 9_655 . 97.96(5) ?
    S4 Na2 Mo1 1_655 . 40.65(3) ?
    S4 Na2 Mo1 8_655 . 124.10(12) ?
    S2 Na2 Mo1 2_654 . 139.27(11) ?
    S2 Na2 Mo1 7_655 . 43.72(2) ?
    Mo3 Na2 Mo1 7_655 . 87.79(5) ?
    S3 Na2 Mo1 7_655 . 80.39(5) ?
    Na2 Na2 Mo1 4_765 . 79.33(6) ?
    Na2 Na2 Mo1 3_645 . 87.34(5) ?
    S3 Na2 Mo1 9_655 8 97.96(5) ?
    S4 Na2 Mo1 1_655 8 124.10(12) ?
    S4 Na2 Mo1 8_655 8 40.65(3) ?
    S2 Na2 Mo1 2_654 8 43.72(2) ?
    S2 Na2 Mo1 7_655 8 139.27(11) ?
    Mo3 Na2 Mo1 7_655 8 87.79(5) ?
    S3 Na2 Mo1 7_655 8 80.39(5) ?
    Na2 Na2 Mo1 4_765 8 79.33(6) ?
    Na2 Na2 Mo1 3_645 8 87.34(5) ?
    Mo1 Na2 Mo1 . 8 157.78(11) ?
    S5 Na1 S2 . 9 100.69(9) ?
    S5 Na1 S2 . 7_655 100.69(9) ?
    S2 Na1 S2 9 7_655 116.64(6) ?
    S5 Na1 S2 . 10_545 100.69(9) ?
    S2 Na1 S2 9 10_545 116.64(6) ?
    S2 Na1 S2 7_655 10_545 116.64(6) ?
    S5 Na1 S1 . 7_655 71.10(8) ?
    S2 Na1 S1 9 7_655 66.58(2) ?
    S2 Na1 S1 7_655 7_655 65.67(2) ?
    S2 Na1 S1 10_545 7_655 171.77(17) ?
    S5 Na1 S1 . 9 71.10(8) ?
    S2 Na1 S1 9 9 65.67(2) ?
    S2 Na1 S1 7_655 9 171.77(17) ?
    S2 Na1 S1 10_545 9 66.58(2) ?
    S1 Na1 S1 7_655 9 110.03(8) ?
    S5 Na1 S1 . 10_545 71.10(8) ?
    S2 Na1 S1 9 10_545 171.77(17) ?
    S2 Na1 S1 7_655 10_545 66.58(2) ?
    S2 Na1 S1 10_545 10_545 65.67(2) ?
    S1 Na1 S1 7_655 10_545 110.03(8) ?
    S1 Na1 S1 9 10_545 110.03(8) ?
data_global
_journal_date_recd_electronic     2014-05-21
_journal_date_accepted     2014-05-23
_journal_name_full     'Acta Crystallographica, Section E'
_journal_year     2014
_journal_volume     70
_journal_issue      6
_journal_page_first     i30
_journal_page_last     i30
_journal_paper_category     QI
_journal_paper_doi     10.1107/S160053681401201X
_journal_coeditor_code     RU2060
_publ_contact_author_name     'P. Gougeon'
_publ_contact_author_address
;
Laboratoire de Chimie du Solide et Inorganique Mol\'eculaire
UMR CNRS No. 6511
Universit\'e de Rennes I
Avenue du G\'en\'eral Leclerc
35042 Rennes CEDEX
France
;
_publ_contact_author_email     Patrick.Gougeon@univ-rennes1.fr
_publ_contact_author_fax     '(33) 99 63 57 04'
_publ_contact_author_phone     '(33) 99 28 62 54'
_publ_section_title
;
Na~4.25~Mo~15~S~19~: a novel ternary reduced molybdenum sulfide containing Mo~6~
and Mo~9~ clusters
;
loop_
    _publ_author_name
    _publ_author_address
    'Salloum, D.'
;
Faculty of Science III, Lebanese University
PO Box 826, Kobbeh--Tripoli, Lebanon
;
    'Gougeon, P.'
;
Unit\'e Sciences Chimiques de Rennes
UMR CNRS No. 6226
Universit\'e de Rennes I -- INSA Rennes,
Campus de Beaulieu
35042 Rennes Cedex
France
;
    'Gall, P.'
;
Unit\'e Sciences Chimiques de Rennes
UMR CNRS No. 6226
Universit\'e de Rennes I -- INSA Rennes,
Campus de Beaulieu
35042 Rennes Cedex
France
;
