# Supplementary material for: Na4.25Mo15S19: a novel ternary reduced molybdenum sulfide containing Mo6 and Mo9 clusters
Source: Acta Crystallogr Sect E Struct Rep Online. 2014 May 31;70(Pt 6):i30. doi: 10.1107/S160053681401201X (PMC4051007; doi:10.1107/S160053681401201X)
Supplement: Supplementary file 2 [file e-70-00i30-Isup2.hkl]

#
# h,k,l, Fc-squared, Fo-squared, sigma(Fo-squared) and status flag
#
data_I
_shelx_title '                                   import in P 63/m'
_shelx_refln_list_code          4
_shelx_F_calc_maximum      823.36
_exptl_crystal_F_000      1961.50
_reflns_d_resolution_high  0.7108
 
loop_
 _symmetry_equiv_pos_as_xyz
 'x, y, z'
 '-x, -y, z+1/2'
 '-y, x-y, z'
 '-x+y, -x, z'
 'x-y, x, z+1/2'
 'y, -x+y, z+1/2'
 '-x, -y, -z'
 'x, y, -z-1/2'
 'y, -x+y, -z'
 'x-y, x, -z'
 '-x+y, -x, -z-1/2'
 '-y, x-y, -z-1/2'
 
_cell_length_a     9.5340
_cell_length_b     9.5340
_cell_length_c    18.9803
_cell_angle_alpha  90.000
_cell_angle_beta   90.000
_cell_angle_gamma 120.000
 
_shelx_F_squared_multiplier     1.000
 
loop_
 _refln_index_h
 _refln_index_k
 _refln_index_l
 _refln_F_squared_calc
 _refln_F_squared_meas
 _refln_F_squared_sigma
 _refln_observed_status
   0   1   0    12305.94    12008.86    781.65 o
  -1   2   0    29859.31    29713.12    782.10 o
   0   2   0       94.33      100.58      6.23 o
  -2   3   0     9788.56     9294.81    137.58 o
  -1   3   0     1587.91     1474.21     22.42 o
   0   3   0     2749.82     3435.77     58.60 o
  -3   4   0     1295.04     1224.59     23.21 o
  -2   4   0   189163.47   180749.44   4625.55 o
  -1   4   0    24144.99    24167.77    719.78 o
   0   4   0     4025.97     4001.88     66.84 o
  -4   5   0    35610.93    35464.07    650.58 o
  -3   5   0     9094.56     8624.08    151.47 o
  -2   5   0    13476.39    12750.17    194.27 o
  -1   5   0     1822.92     1674.21     57.86 o
   0   5   0     6412.82     6171.80    155.19 o
  -5   6   0     2975.18     2967.82     85.05 o
  -4   6   0      194.59      222.98     18.00 o
  -3   6   0      631.17      625.82     35.82 o
  -2   6   0       11.57       31.43     11.14 o
  -1   6   0     2044.98     1881.15     69.29 o
  -6   7   0     4934.41     4533.25    113.40 o
  -5   7   0   115914.53   114127.72   2781.99 o
  -4   7   0        5.77       49.49     15.23 o
  -3   7   0     1903.48     1973.28     46.39 o
  -2   7   0       78.31       90.20     20.40 o
  -1   7   0      856.71      979.15     45.21 o
   0   7   0     4867.76     4779.35    136.27 o
  -7   8   0   106968.95   107833.73   3788.80 o
  -6   8   0       54.17       69.08     27.21 o
  -5   8   0      381.33      414.33     25.83 o
  -4   8   0    48022.47    48728.58    819.07 o
  -3   8   0     5937.20     6122.54    130.62 o
  -2   8   0     2257.32     2201.50    112.37 o
  -1   8   0      913.24      779.48     48.96 o
   0   8   0        5.21      123.69     35.13 o
  -8   9   0      469.46      430.24     47.15 o
  -7   9   0      135.38      113.02     36.71 o
  -6   9   0     3930.27     4018.66     93.69 o
  -5   9   0       10.94        5.33     19.64 o
  -4   9   0    13791.40    14638.03    335.41 o
  -3   9   0    22486.82    22276.93    498.89 o
  -2   9   0       18.23       62.02     28.89 o
  -1   9   0       59.81       97.00     48.26 o
   0   9   0    21715.04    22709.64    890.86 o
  -9  10   0        0.11       10.68     41.23 o
  -8  10   0    22836.48    24587.43    739.89 o
  -7  10   0     2450.62     2319.18     86.67 o
  -6  10   0     1946.03     1743.86     67.75 o
  -5  10   0     1333.06     1265.49     60.27 o
  -4  10   0     2295.10     2262.53     91.08 o
  -3  10   0      468.90      447.28     63.29 o
  -2  10   0     1435.76     1250.11     79.89 o
  -1  10   0    10657.09    10745.52    494.17 o
   0  10   0     5532.67     5272.76    289.37 o
 -10  11   0    22935.36    23151.54    823.90 o
  -9  11   0     1159.19      752.89    103.37 o
  -8  11   0     2976.38     2974.79    223.17 o
  -7  11   0     4232.48     4040.86    252.06 o
  -6  11   0      535.13      595.34     56.80 o
  -5  11   0     1708.43     1540.98     94.64 o
  -4  11   0    33875.46    35314.95    833.33 o
  -3  11   0        2.05       -0.86     39.51 o
  -2  11   0      332.17      294.74     59.64 o
  -1  11   0    15206.33    16511.73    459.86 o
   0  11   0      387.71      289.91     63.59 o
 -11  12   0      956.15      898.84    113.72 o
 -10  12   0      190.19      185.32     54.69 o
  -9  12   0     7714.91     8107.49    500.61 o
  -8  12   0     4296.88     4593.12    278.89 o
  -7  12   0      723.23      547.48     73.35 o
  -6  12   0    52971.60    55913.32   1578.65 o
  -5  12   0     1485.30     1270.97    131.67 o
  -4  12   0       61.27      -28.32     41.65 o
  -3  12   0     1611.25     1560.21    106.38 o
  -2  12   0      224.62      120.15     66.55 o
  -1  12   0      209.90      197.39     67.53 o
  -9  13   0       18.24       76.20     79.39 o
  -8  13   0      742.99      835.81    117.37 o
  -7  13   0     1331.47     1179.05    144.39 o
  -6  13   0     1891.35     1762.41    142.77 o
  -5  13   0    97341.26   113817.82   5745.67 o
  -4  13   0      160.66      152.77     87.09 o
   0   1   1   120714.66   114972.43   6108.76 o
  -1   2   1      641.37      654.55     13.16 o
   0   2   1      114.45      167.35      9.68 o
  -2   3   1    41196.17    40101.11    466.98 o
  -1   3   1     6155.76     6364.48     76.36 o
   0   3   1      576.60      539.44      9.46 o
  -3   4   1     2917.49     2968.95     30.48 o
  -2   4   1     3656.29     3524.72     41.77 o
  -1   4   1   103188.23   103002.59   1384.31 o
   0   4   1     1115.98     1106.57     20.48 o
  -4   5   1       16.83       68.47      7.98 o
  -3   5   1    42287.73    40639.18    911.48 o
  -2   5   1     2248.79     2161.16     36.51 o
  -1   5   1        3.09       18.27      7.00 o
   0   5   1    13252.65    12850.05    180.16 o
  -5   6   1    59697.56    57774.00    859.57 o
  -4   6   1       67.20       57.75      8.45 o
  -3   6   1       63.82       95.59      9.18 o
  -2   6   1     1127.09     1124.19     31.16 o
  -1   6   1     1172.03     1094.38     26.75 o
   0   6   1       11.47       75.75     17.61 o
  -6   7   1    93310.09    90630.55   1576.81 o
  -5   7   1      566.61      605.19     19.02 o
  -4   7   1      491.26      435.73     16.15 o
  -3   7   1     5581.95     5595.28     69.15 o
  -2   7   1      149.95      153.99     14.94 o
  -1   7   1     5497.59     5316.88    127.85 o
   0   7   1    41431.35    41884.44    894.15 o
  -7   8   1       54.45       63.79     19.66 o
  -6   8   1     7015.21     6994.63    177.46 o
  -5   8   1     1888.24     1711.81     34.57 o
  -4   8   1      784.61      762.16     32.86 o
  -3   8   1      690.72      673.45     36.47 o
  -2   8   1     9105.83     8916.64    199.00 o
  -1   8   1       15.14       39.53     19.76 o
   0   8   1       22.54       59.02     23.14 o
  -8   9   1     2428.19     2384.54     78.87 o
  -7   9   1      588.05      509.86     37.09 o
  -6   9   1      393.51      256.04     18.76 o
  -5   9   1     1436.38     1364.22     49.49 o
  -4   9   1    41983.89    42775.71    691.90 o
  -3   9   1      530.28      471.84     30.78 o
  -2   9   1     1631.22     1526.33     62.99 o
  -1   9   1      694.09      543.64     36.00 o
   0   9   1        0.01       14.94     25.66 o
  -9  10   1       36.51       42.00     27.27 o
  -8  10   1      424.12      344.12     38.38 o
  -7  10   1    17215.95    17434.17    370.23 o
  -6  10   1      654.84      563.24     30.00 o
  -5  10   1       84.52       69.50     18.09 o
  -4  10   1       72.56       41.28     23.89 o
  -3  10   1      918.14      813.99     53.87 o
  -2  10   1      595.01      478.56     38.06 o
  -1  10   1    31543.13    32101.60    732.80 o
   0  10   1      507.57      477.72     46.58 o
 -10  11   1       14.04        7.70     38.20 o
  -9  11   1     2842.67     2951.94    114.49 o
  -8  11   1      100.69       79.54     34.12 o
  -7  11   1       74.62      119.01     27.70 o
  -6  11   1     1157.42     1058.81     42.50 o
  -5  11   1     4731.05     4763.83    112.96 o
  -4  11   1        0.25      -13.67     28.25 o
  -3  11   1       14.75      -17.57     27.72 o
  -2  11   1      386.86      377.06     45.78 o
  -1  11   1        0.20       44.74     44.51 o
   0  11   1       11.31       23.84     40.60 o
 -11  12   1     4775.47     4421.36    213.47 o
 -10  12   1     1371.17     1253.75     70.76 o
  -9  12   1      113.44       79.25     35.41 o
  -8  12   1    11056.33    12195.10    353.75 o
  -7  12   1      153.29      186.07     56.87 o
  -6  12   1       45.63       42.50     32.08 o
  -5  12   1    15994.45    16871.69    670.32 o
  -4  12   1     4466.31     4250.34    187.89 o
  -3  12   1        2.00       58.49     39.05 o
  -2  12   1     1181.72      871.81     62.20 o
  -1  12   1        5.58       29.88     40.29 o
  -9  13   1      452.07      361.17     63.70 o
  -8  13   1      533.36      487.00     69.00 o
  -7  13   1     2510.47     2568.81    175.92 o
  -6  13   1    15950.02    17704.71    635.04 o
  -5  13   1       10.17      -44.70     44.70 o
  -4  13   1     1470.27     1383.58    108.50 o
   0   0   2     8218.67     5335.36    296.24 o
   0   1   2    73043.06    74181.97   1291.27 o
  -1   2   2     1684.17     1785.58     34.73 o
   0   2   2     5039.99     5402.82     77.80 o
  -2   3   2    31945.36    31953.47    401.94 o
  -1   3   2    17136.80    17417.16    198.82 o
   0   3   2     1242.40     1215.97     14.88 o
  -3   4   2       89.89      138.35      7.19 o
  -2   4   2       35.61      133.08     15.25 o
  -1   4   2    87457.79    85721.27   1209.52 o
   0   4   2      458.13      528.55     12.74 o
  -4   5   2     1596.42     1638.57     26.54 o
  -3   5   2    48398.90    47028.21    543.30 o
  -2   5   2    17559.48    17410.23    197.09 o
  -1   5   2       24.92       42.17      7.57 o
   0   5   2     7548.07     7297.93    112.47 o
  -5   6   2    41774.71    41638.41    608.54 o
  -4   6   2       44.61       46.63      7.30 o
  -3   6   2       33.18       40.99      7.40 o
  -2   6   2     4290.08     4040.38     61.91 o
  -1   6   2       76.20       83.87     10.60 o
   0   6   2     4880.82     4792.17     85.54 o
  -6   7   2    76351.54    75085.16   1483.43 o
  -5   7   2     1149.68     1133.85     27.32 o
  -4   7   2        8.79        7.99      9.78 o
  -3   7   2     7226.99     7198.81    101.34 o
  -2   7   2       80.13       73.89     12.44 o
  -1   7   2     4295.87     4162.77     88.51 o
   0   7   2    40070.77    39172.92    674.71 o
  -7   8   2      566.48      558.91     47.12 o
  -6   8   2      512.14      477.31     27.88 o
  -5   8   2     7940.80     7892.10    104.32 o
  -4   8   2        4.75       17.07     14.49 o
  -3   8   2     4855.91     4961.97     92.85 o
  -2   8   2     9582.55     9436.20    189.54 o
  -1   8   2      337.23      309.86     26.92 o
   0   8   2      889.39      896.10     39.91 o
  -8   9   2     5253.27     5401.84    136.61 o
  -7   9   2     4129.73     3969.17     87.87 o
  -6   9   2       62.02       78.07     14.35 o
  -5   9   2     3801.69     3671.36     84.62 o
  -4   9   2    37333.28    37638.30    564.65 o
  -3   9   2        9.71       27.51     18.82 o
  -2   9   2     4472.60     4315.09     99.94 o
  -1   9   2     4040.35     4027.46     87.62 o
   0   9   2        5.41       94.11     25.74 o
  -9  10   2      100.37      104.84     30.76 o
  -8  10   2      182.66      172.78     32.95 o
  -7  10   2    18510.52    18084.64    293.59 o
  -6  10   2      223.29      192.62     29.75 o
  -5  10   2      371.15      276.14     24.86 o
  -4  10   2        0.33       12.42     22.22 o
  -3  10   2      312.10      215.27     30.87 o
  -2  10   2       37.55       36.32     25.56 o
  -1  10   2    23887.29    23895.74    413.59 o
   0  10   2       10.87       72.68     33.15 o
 -10  11   2      783.86      681.69     57.15 o
  -9  11   2     3359.68     3198.49    145.10 o
  -8  11   2     4156.08     4105.76    116.05 o
  -7  11   2       19.24       49.62     31.18 o
  -6  11   2     1129.31     1058.17     42.22 o
  -5  11   2     4498.87     4751.21    132.96 o
  -4  11   2      387.97      362.32     42.69 o
  -3  11   2      940.90      744.39     50.11 o
  -2  11   2     3116.69     3105.65     94.35 o
  -1  11   2        0.02       -6.57     34.36 o
   0  11   2      374.39      278.74     54.68 o
 -11  12   2     5942.57     5875.99    164.18 o
 -10  12   2      866.94      857.61     71.54 o
  -9  12   2        5.56       81.48     44.29 o
  -8  12   2     8202.45     8400.45    192.06 o
  -7  12   2      122.73       30.97     36.67 o
  -6  12   2     1382.72     1158.46     62.43 o
  -5  12   2    13706.12    14342.23    397.23 o
  -4  12   2     1281.80      996.61     56.19 o
  -3  12   2       68.67       72.40     45.64 o
  -2  12   2     2553.60     2501.07    134.31 o
  -1  12   2       50.88      -44.24     44.24 o
  -9  13   2     1091.77      970.64     89.77 o
  -8  13   2        1.01      -20.24     53.01 o
  -7  13   2     1448.38     1247.08     86.48 o
  -6  13   2    17006.96    18411.24    753.36 o
  -5  13   2      832.34      761.43     64.18 o
  -4  13   2       80.27      146.00     46.55 o
   0   1   3      650.19      767.72     39.91 o
  -1   2   3      146.44      263.96     54.40 o
   0   2   3      323.82      296.88     12.53 o
  -2   3   3    28291.18    28042.77    471.25 o
  -1   3   3    68852.69    68247.98    967.95 o
   0   3   3       13.73       94.69     15.55 o
  -3   4   3    36341.22    35692.95    489.31 o
  -2   4   3     6827.95     6713.04     94.82 o
  -1   4   3   191751.16   189275.77   3682.90 o
   0   4   3     4281.74     3993.64     50.45 o
  -4   5   3       30.59       25.65      6.23 o
  -3   5   3    70280.48    68901.52    941.31 o
  -2   5   3   142481.92   137224.56   2229.01 o
  -1   5   3     1292.34     1262.37     22.41 o
   0   5   3     2212.89     2149.40     29.30 o
  -5   6   3     3193.74     3156.46     46.50 o
  -4   6   3      302.21      312.75     14.87 o
  -3   6   3      226.12      309.46     23.14 o
  -2   6   3       14.26       33.59     12.36 o
  -1   6   3     2935.22     2907.70     47.40 o
   0   6   3       15.95       45.36     10.13 o
  -6   7   3     2574.62     2766.40     48.62 o
  -5   7   3      168.67      119.45     10.30 o
  -4   7   3    12884.25    12940.99    186.02 o
  -3   7   3    39743.00    40168.86    474.99 o
  -2   7   3      323.65      326.31     30.57 o
  -1   7   3      208.20      215.13     21.27 o
   0   7   3     2672.62     2618.54     67.46 o
  -7   8   3        0.82       49.35     16.73 o
  -6   8   3      562.84      554.47     29.78 o
  -5   8   3        8.57      -11.07     12.11 o
  -4   8   3       64.19       34.90     19.71 o
  -3   8   3    79563.71    80850.94   1312.88 o
  -2   8   3      939.91      899.26     41.61 o
  -1   8   3      223.01      240.93     23.24 o
   0   8   3      349.05      291.90     25.99 o
  -8   9   3       49.66       85.46     23.19 o
  -7   9   3     6395.27     6736.30    151.90 o
  -6   9   3        1.19       35.39     16.06 o
  -5   9   3    14787.82    14612.98    233.16 o
  -4   9   3    87481.47    90403.55   1248.66 o
  -3   9   3     1268.33     1156.29     61.10 o
  -2   9   3     3565.21     3538.43     78.60 o
  -1   9   3    19190.91    19525.43    512.68 o
   0   9   3      519.21      430.03     33.75 o
  -9  10   3      887.99      846.76     67.90 o
  -8  10   3        7.64       17.46     31.61 o
  -7  10   3    29608.04    30138.07    648.75 o
  -6  10   3     4869.70     4823.21    103.91 o
  -5  10   3       44.27       71.01     28.98 o
  -4  10   3     7942.02     7978.62    211.62 o
  -3  10   3      972.64      860.72     43.01 o
  -2  10   3       10.48       32.28     29.45 o
  -1  10   3    45972.75    47592.72   1223.07 o
   0  10   3    10111.37     9685.87    215.64 o
 -10  11   3      165.78      138.21     47.56 o
  -9  11   3    13241.67    13380.36    408.85 o
  -8  11   3    45753.96    48776.18   1000.04 o
  -7  11   3      817.78      803.02     50.14 o
  -6  11   3     1877.77     1807.07     61.59 o
  -5  11   3     1950.53     2020.08     84.42 o
  -4  11   3        0.69       72.70     37.63 o
  -3  11   3     2929.29     2823.55    104.48 o
  -2  11   3    23925.96    24422.88    499.83 o
  -1  11   3      587.45      492.56     59.40 o
   0  11   3      600.52      576.27     59.60 o
 -11  12   3        0.07      -24.49     46.31 o
 -10  12   3      248.95      222.56     46.85 o
  -9  12   3      364.58      323.82     44.19 o
  -8  12   3     7964.34     7994.96    269.18 o
  -7  12   3        9.89       -8.91     32.51 o
  -6  12   3       21.34      -13.17     29.23 o
  -5  12   3        0.25      207.61     75.50 o
  -4  12   3       12.26       22.61     38.94 o
  -3  12   3       16.89       51.36     40.01 o
  -2  12   3      150.32      112.30     45.21 o
  -1  12   3      104.68       90.61     47.14 o
  -9  13   3     1600.92     1532.24     94.73 o
  -8  13   3      148.11      185.75     48.58 o
  -7  13   3     3244.95     3352.12    118.75 o
  -6  13   3      275.96      223.18     55.50 o
  -5  13   3       19.18       31.79     44.99 o
  -4  13   3     6500.78     6944.69    301.32 o
   0   0   4    35910.86    34755.53   1972.08 o
   0   1   4    10431.30    10422.30    118.96 o
  -1   2   4     3953.92     4011.18     56.40 o
   0   2   4     2281.11     2368.22     43.66 o
  -2   3   4     7846.64     7813.66    141.08 o
  -1   3   4   113554.47   113547.83   1898.15 o
   0   3   4        6.01      115.07     21.30 o
  -3   4   4    44220.14    42944.15    692.31 o
  -2   4   4     1558.17     1502.52     41.59 o
  -1   4   4    88276.91    88115.70   1426.74 o
   0   4   4     8008.40     7796.58    122.58 o
  -4   5   4     1382.26     1368.21     29.91 o
  -3   5   4    21560.68    20131.84    313.67 o
  -2   5   4   176867.77   171307.95   3660.51 o
  -1   5   4     1527.47     1397.35     23.51 o
   0   5   4      797.26      690.24     18.18 o
  -5   6   4      101.75      106.04     10.91 o
  -4   6   4       63.66      107.89    412.03 o
  -3   6   4      321.07      393.46     32.10 o
  -2   6   4      279.28      254.22     15.10 o
  -1   6   4     2447.39     2351.15     36.74 o
   0   6   4     7294.05     7163.56    105.90 o
  -6   7   4     7740.88     7892.57    105.67 o
  -5   7   4     7185.82     7191.46    110.72 o
  -4   7   4    13193.08    13566.05    167.41 o
  -3   7   4    17972.75    18375.12    300.77 o
  -2   7   4       60.49       86.26     14.99 o
  -1   7   4        8.77       30.38     13.15 o
   0   7   4      590.62      492.37     24.22 o
  -7   8   4     2585.88     2469.04     62.55 o
  -6   8   4     2975.99     2820.03     50.13 o
  -5   8   4     1030.31      824.52     31.31 o
  -4   8   4      828.17      878.46     33.45 o
  -3   8   4   102626.23   105153.37   1966.45 o
  -2   8   4        4.27       39.93     15.76 o
  -1   8   4      168.21      141.80     18.15 o
   0   8   4      119.51       87.90     21.04 o
  -8   9   4      308.82      330.04     28.64 o
  -7   9   4     4040.30     3772.31     77.15 o
  -6   9   4      183.52      172.92     27.38 o
  -5   9   4    15657.36    16351.75    302.35 o
  -4   9   4    31988.84    32155.15    584.92 o
  -3   9   4     1149.76     1048.80     45.47 o
  -2   9   4      325.09      219.37     25.78 o
  -1   9   4    19807.60    20178.91    392.66 o
   0   9   4      431.17      514.33     38.97 o
  -9  10   4      206.97      186.87     30.69 o
  -8  10   4      230.29      249.69     34.24 o
  -7  10   4     9961.01     9290.69    280.80 o
  -6  10   4     4623.02     4505.93    139.82 o
  -5  10   4       16.24        6.60     19.71 o
  -4  10   4    12717.77    13058.63    339.73 o
  -3  10   4      132.56      117.49     26.29 o
  -2  10   4      129.28      114.37     26.63 o
  -1  10   4    18763.35    18509.39    479.55 o
   0  10   4    21769.59    23478.96    532.69 o
 -10  11   4        5.19      -10.50     38.26 o
  -9  11   4     6787.91     6510.41    245.24 o
  -8  11   4    58105.94    61527.47   1268.24 o
  -7  11   4     1698.99     1584.02     70.32 o
  -6  11   4      902.03      814.62     47.44 o
  -5  11   4      804.30      646.14     44.92 o
  -4  11   4      134.90      106.91     31.89 o
  -3  11   4     1449.62     1374.23     64.81 o
  -2  11   4    26145.50    28402.02    720.54 o
  -1  11   4      832.35      839.97     51.40 o
   0  11   4      151.35      117.78     57.45 o
 -10  12   4      133.03      161.27     44.72 o
  -9  12   4      100.34        6.25     33.12 o
  -8  12   4     3499.98     3309.72    104.95 o
  -7  12   4     1300.22     1149.60     58.37 o
  -6  12   4      518.27      386.12     55.89 o
  -5  12   4     2642.29     2594.65    148.08 o
  -4  12   4      970.01      923.32     61.82 o
  -3  12   4        0.25        8.74     42.07 o
  -2  12   4       15.71       -4.38     38.26 o
  -8  13   4        4.59        7.66     47.71 o
  -7  13   4     2276.04     2396.37    159.92 o
  -6  13   4     1739.69     1685.33     86.85 o
  -5  13   4     4518.20     4670.72    211.35 o
   0   1   5     2331.64     2423.98     38.97 o
  -1   2   5      953.29     1386.29     22.72 o
   0   2   5     3479.46     3469.28     60.73 o
  -2   3   5      618.17      639.65     26.57 o
  -1   3   5    20721.13    20933.16    276.47 o
   0   3   5    14445.00    14327.93    246.82 o
  -3   4   5     9831.85     9617.74    171.46 o
  -2   4   5   677924.00   546625.25  17816.93 o
  -1   4   5      231.25      387.21     35.51 o
   0   4   5     1297.73     1280.98     26.60 o
  -4   5   5      106.28      153.41     11.64 o
  -3   5   5       38.52       72.34     16.18 o
  -2   5   5    22981.84    22498.14    329.57 o
  -1   5   5    37325.59    36358.41    737.63 o
   0   5   5      225.54      218.66     14.15 o
  -5   6   5      173.64      195.24     13.26 o
  -4   6   5      132.57      151.80     20.23 o
  -3   6   5     4503.13     4095.00     96.73 o
  -2   6   5     1002.71      977.84     27.96 o
  -1   6   5       53.72       72.68     10.31 o
   0   6   5     1896.37     1801.48     42.02 o
  -6   7   5     7274.95     7576.30    127.85 o
  -5   7   5     1789.04     1813.58     42.53 o
  -4   7   5     4789.02     4822.26     69.24 o
  -3   7   5      545.59      557.18     17.09 o
  -2   7   5    28527.60    29947.56    463.49 o
  -1   7   5      232.57      207.35     14.01 o
   0   7   5     1320.05     1242.71     29.11 o
  -7   8   5      392.31      399.65     25.59 o
  -6   8   5     1675.50     1592.15     53.03 o
  -5   8   5      228.22      176.18     17.09 o
  -4   8   5   136494.09   139069.25   2465.42 o
  -3   8   5     9891.59    10173.40    171.38 o
  -2   8   5     2663.68     3061.95    177.56 o
  -1   8   5    10701.87    10694.32    220.75 o
   0   8   5      346.35      253.93     23.47 o
  -8   9   5       90.30       96.62     30.01 o
  -7   9   5     2298.88     2209.94     66.10 o
  -6   9   5    11169.84    11306.75    166.15 o
  -5   9   5     3010.43     3039.73     58.15 o
  -4   9   5        4.61       49.80     18.18 o
  -3   9   5    66870.59    68956.01   1328.19 o
  -2   9   5      506.86      432.96     28.85 o
  -1   9   5     2568.21     2574.38     64.62 o
   0   9   5    14740.90    14432.74    343.99 o
  -9  10   5      428.29      401.97     36.95 o
  -8  10   5    37822.64    39512.05    800.00 o
  -7  10   5        0.21       22.51     18.81 o
  -6  10   5      448.92      362.83     28.76 o
  -5  10   5    13602.81    13336.53    278.10 o
  -4  10   5     1658.79     1574.50     49.61 o
  -3  10   5     1178.91     1188.84     53.57 o
  -2  10   5    63183.82    67233.80   1654.41 o
  -1  10   5       25.95       23.07     26.39 o
   0  10   5     2721.82     2754.48    111.87 o
 -10  11   5        3.44      -35.43     40.25 o
  -9  11   5     1148.03     1095.26     55.01 o
  -8  11   5     9249.01     9500.17    278.91 o
  -7  11   5    58470.49    63533.75   1888.15 o
  -6  11   5       91.08       94.14     24.42 o
  -5  11   5      182.50      175.76     32.54 o
  -4  11   5     4173.06     4445.20    157.89 o
  -3  11   5       62.82      103.45     32.11 o
  -2  11   5     5348.60     5518.56    154.85 o
  -1  11   5    58881.14    65770.16   2089.44 o
   0  11   5      504.79      300.61     56.10 o
 -10  12   5        6.71       27.89     39.69 o
  -9  12   5    23309.31    26046.96    589.59 o
  -8  12   5      778.25      732.89     58.69 o
  -7  12   5       14.72       63.28     38.60 o
  -6  12   5      357.29      265.26     38.18 o
  -5  12   5     1504.05     1366.21     66.17 o
  -4  12   5     1087.23      994.13     73.11 o
  -3  12   5     2817.99     2589.17    110.89 o
  -2  12   5      280.23      207.38     45.84 o
  -8  13   5     9388.69    10544.86    393.83 o
  -7  13   5      628.49      561.53     60.02 o
  -6  13   5      689.11      707.28     63.41 o
  -5  13   5      116.13      108.64     44.70 o
   0   0   6   146832.33   140390.30   6771.89 o
   0   1   6    12102.18    12480.13    221.90 o
  -1   2   6        0.31      103.79     21.88 o
   0   2   6     3690.80     3880.78     64.58 o
  -2   3   6      611.29      633.51     17.36 o
  -1   3   6    45958.13    46514.80   1040.48 o
   0   3   6    11664.97    11903.99    212.80 o
  -3   4   6    21717.17    21676.52    504.79 o
  -2   4   6    33159.85    33521.67    703.23 o
  -1   4   6     9800.73     9532.02    181.01 o
   0   4   6     2495.29     2384.78     53.82 o
  -4   5   6      256.66      307.25     30.35 o
  -3   5   6      835.94      768.38     29.28 o
  -2   5   6    68401.59    66652.79   1279.41 o
  -1   5   6      619.84      560.42     19.74 o
   0   5   6       64.39       84.84     14.11 o
  -5   6   6     1849.28     1785.35     35.52 o
  -4   6   6      278.39      294.56     19.85 o
  -3   6   6     5722.34     5731.33    107.13 o
  -2   6   6      120.28      248.43     42.64 o
  -1   6   6     3958.69     3872.75     74.76 o
   0   6   6    27833.67    27550.46    356.50 o
  -6   7   6     9873.97     9788.99    146.09 o
  -5   7   6     2406.99     2252.56     55.30 o
  -4   7   6     6508.92     6482.28    107.68 o
  -3   7   6     1403.36     1237.16     30.75 o
  -2   7   6     1866.74     1728.28     44.28 o
  -1   7   6     1009.35      974.62     26.99 o
   0   7   6     2374.66     2337.62     43.14 o
  -7   8   6     2595.20     2315.12     53.44 o
  -6   8   6     1724.01     1686.16     48.07 o
  -5   8   6     2659.42     2608.02     63.46 o
  -4   8   6    11487.50    11451.35    200.20 o
  -3   8   6    39428.04    39597.33    652.02 o
  -2   8   6     1498.09     1516.11     42.05 o
  -1   8   6      475.93      416.98     26.57 o
   0   8   6      575.05      508.16     31.56 o
  -8   9   6      730.24      710.03     42.23 o
  -7   9   6     1535.68     1522.67     44.53 o
  -6   9   6     3088.61     3139.97     73.45 o
  -5   9   6     7914.68     7919.16    144.42 o
  -4   9   6     4434.72     4243.38     82.14 o
  -3   9   6     5634.77     5744.42     91.79 o
  -2   9   6       20.33       22.82     21.85 o
  -1   9   6     7975.98     7831.27    166.99 o
   0   9   6     5316.87     5311.77    140.05 o
  -9  10   6      436.49      334.98     35.70 o
  -8  10   6     6720.10     6729.56    126.28 o
  -7  10   6      409.61      371.99     28.27 o
  -6  10   6     1706.54     1578.14     68.28 o
  -5  10   6      894.90      748.36     46.88 o
  -4  10   6     2736.28     2583.67     60.05 o
  -3  10   6      166.22      146.66     25.54 o
  -2  10   6     4126.13     3990.22    104.63 o
  -1  10   6     1637.69     1417.20     63.10 o
   0  10   6     6268.54     6824.33    217.72 o
 -10  11   6      584.78      467.35     50.22 o
  -9  11   6     1233.39     1179.45     59.32 o
  -8  11   6    22774.23    23977.03    592.04 o
  -7  11   6     1211.57     1097.20     51.12 o
  -6  11   6      768.24      770.86     42.27 o
  -5  11   6       16.44       47.73     29.10 o
  -4  11   6     2719.57     2514.19    106.53 o
  -3  11   6      212.25      266.80     56.38 o
  -2  11   6    11179.73    11909.87    341.81 o
  -1  11   6     2043.30     1850.22     87.85 o
   0  11   6      243.36      232.03     47.83 o
 -10  12   6      104.90      128.45     73.14 o
  -9  12   6     1909.76     1649.77     71.01 o
  -8  12   6       98.65      214.86     76.18 o
  -7  12   6       18.74        3.52     38.48 o
  -6  12   6     4866.48     4789.22    171.01 o
  -5  12   6     4685.43     4825.10    129.05 o
  -4  12   6     1348.73     1227.13     66.58 o
  -3  12   6      881.02      671.61     61.35 o
  -2  12   6      292.30      252.64     50.55 o
  -7  13   6      260.95      204.20     51.25 o
  -6  13   6     2748.47     2763.66    129.33 o
   0   1   7    26873.47    27331.70    600.67 o
  -1   2   7       55.41      178.95     35.41 o
   0   2   7     3192.97     3518.50     66.12 o
  -2   3   7     9462.85     9729.22    205.32 o
  -1   3   7    52130.17    52265.13   1209.83 o
   0   3   7     2373.99     2231.20     47.44 o
  -3   4   7    23370.83    23123.08    566.13 o
  -2   4   7    22399.53    22595.36    538.32 o
  -1   4   7        6.90      167.60     48.60 o
   0   4   7     3447.75     3291.84     93.79 o
  -4   5   7      239.13      255.91     19.68 o
  -3   5   7      304.31      428.57    187.34 o
  -2   5   7    98631.65    94513.59   2742.17 o
  -1   5   7     2166.17     2149.34     66.32 o
   0   5   7      346.19      331.57     32.53 o
  -5   6   7    11787.93    11092.83    199.09 o
  -4   6   7     1033.25     1075.34     29.49 o
  -3   6   7      494.50      450.53     22.15 o
  -2   6   7     5321.37     5624.24    139.89 o
  -1   6   7     4339.08     4354.25     87.88 o
   0   6   7       32.80      135.25     39.27 o
  -6   7   7    28615.15    28460.54    560.80 o
  -5   7   7       54.34       84.72     15.92 o
  -4   7   7     5276.54     5400.04     88.15 o
  -3   7   7      259.73      245.11     30.42 o
  -2   7   7     1365.90     1258.30     34.50 o
  -1   7   7     4915.13     4999.72     88.14 o
   0   7   7    10360.03    10158.72    168.85 o
  -7   8   7        0.16       18.35     13.53 o
  -6   8   7     5731.34     5830.98    110.36 o
  -5   8   7     3664.61     3509.13     68.77 o
  -4   8   7     8452.70     7827.47    166.27 o
  -3   8   7    47188.82    47616.77    603.25 o
  -2   8   7     7945.31     7864.69    146.66 o
  -1   8   7      905.05      930.23     26.67 o
   0   8   7      208.21      206.45     26.28 o
  -8   9   7     1642.52     1631.60     60.46 o
  -7   9   7     2524.45     2257.27     62.66 o
  -6   9   7      443.29      492.75     29.39 o
  -5   9   7    14993.41    15746.04    257.95 o
  -4   9   7     1403.99     1396.57     56.94 o
  -3   9   7     4548.41     4574.84     98.44 o
  -2   9   7      167.50      161.35     21.09 o
  -1   9   7    10584.19    10811.08    238.57 o
   0   9   7      887.86      811.51     45.95 o
  -9  10   7     2523.52     2418.46     72.52 o
  -8  10   7     2156.88     2241.27     62.40 o
  -7  10   7      165.73      111.92     21.90 o
  -6  10   7     2988.84     2871.31     69.42 o
  -5  10   7      724.54      666.84     33.55 o
  -4  10   7     2956.33     2853.34     77.51 o
  -3  10   7      858.09      824.80     49.88 o
  -2  10   7     3320.28     3294.57    128.61 o
  -1  10   7        0.13       13.75     31.67 o
   0  10   7     4787.26     4806.59    148.89 o
 -10  11   7        9.21       87.11     38.05 o
  -9  11   7      576.60      460.58     42.82 o
  -8  11   7    28447.39    29675.31    498.39 o
  -7  11   7     3490.95     3704.34    101.82 o
  -6  11   7      771.08      745.90     42.66 o
  -5  11   7       23.57       34.98     25.31 o
  -4  11   7      120.07      117.98     37.63 o
  -3  11   7      249.15      264.64     35.62 o
  -2  11   7    16661.94    17610.92    461.16 o
  -1  11   7     3132.66     3079.31     97.18 o
   0  11   7        2.52      -20.19     46.06 o
 -10  12   7      617.29      510.81     56.93 o
  -9  12   7     1042.14      939.29     61.15 o
  -8  12   7      738.17      813.64     54.76 o
  -7  12   7       30.14       34.10     38.54 o
  -6  12   7        0.00      -33.18     33.18 o
  -5  12   7    10637.15    10771.31    260.99 o
  -4  12   7     4502.94     4461.49    116.64 o
  -3  12   7       69.10        7.82     40.89 o
  -2  12   7      898.62      781.51     69.03 o
   0   0   8    72416.41    77033.66   3432.65 o
   0   1   8   183773.89   171146.20   5053.20 o
  -1   2   8      857.10      892.20     35.34 o
   0   2   8        0.33       96.66     20.51 o
  -2   3   8     6374.96     6730.14    155.61 o
  -1   3   8    74102.63    75823.75   1919.87 o
   0   3   8      291.17      280.06     17.01 o
  -3   4   8     6964.10     6582.11    181.17 o
  -2   4   8     4821.87     4832.27    114.18 o
  -1   4   8    14528.97    14000.18    423.38 o
   0   4   8        1.55       39.11     13.53 o
  -4   5   8      100.22      103.36     16.91 o
  -3   5   8    10800.98    10386.56    284.02 o
  -2   5   8   117522.07   113148.28   3304.04 o
  -1   5   8      251.59      235.02     21.88 o
   0   5   8    29571.64    30270.77    816.78 o
  -5   6   8   106432.60   106202.34   2990.30 o
  -4   6   8     2536.36     2568.09     56.59 o
  -3   6   8       84.29       73.18     15.89 o
  -2   6   8     1567.41     1555.39     41.15 o
  -1   6   8     8107.60     8234.06    140.00 o
   0   6   8     6475.01     6289.18    179.36 o
  -6   7   8   179420.83   183642.39   5175.03 o
  -5   7   8     4409.43     4055.37     73.50 o
  -4   7   8     1279.39     1215.79     38.46 o
  -3   7   8      173.80      191.02     19.69 o
  -2   7   8       90.06       67.95     19.67 o
  -1   7   8    15902.72    16111.49    282.97 o
   0   7   8    87301.41    89554.20   1688.36 o
  -7   8   8     3839.11     3723.45     73.20 o
  -6   8   8    11014.47    10472.58    212.60 o
  -5   8   8     4034.11     3706.83     81.66 o
  -4   8   8     1563.37     1498.34     40.04 o
  -3   8   8    61036.09    63136.71   1360.31 o
  -2   8   8     3995.88     3763.46     69.84 o
  -1   8   8       14.01       56.37     15.81 o
   0   8   8       97.03       95.54     19.95 o
  -8   9   8     4440.38     4693.59     95.72 o
  -7   9   8     7955.87     8178.84    163.53 o
  -6   9   8        0.50       34.08     19.44 o
  -5   9   8    16544.94    17076.27    281.58 o
  -4   9   8     9209.18     8765.17    168.21 o
  -3   9   8     1649.07     1473.79     44.91 o
  -2   9   8     3892.73     3967.71     93.69 o
  -1   9   8    20880.94    22188.55    544.75 o
   0   9   8     1053.33      947.46     60.84 o
  -9  10   8      215.34      218.69     32.75 o
  -8  10   8      192.21      173.46     28.39 o
  -7  10   8     7006.35     7175.78    159.74 o
  -6  10   8      658.97      564.02     31.57 o
  -5  10   8      267.26      201.86     28.15 o
  -4  10   8     1570.15     1471.80     56.01 o
  -3  10   8      594.52      543.72     38.61 o
  -2  10   8        0.48        7.75     27.16 o
  -1  10   8     6766.76     6848.98    159.38 o
   0  10   8     5954.50     6081.25    204.30 o
 -10  11   8       50.28      101.06     41.04 o
  -9  11   8       46.78      117.27     39.45 o
  -8  11   8    40716.57    45659.01   1116.89 o
  -7  11   8     1051.51      964.15     53.29 o
  -6  11   8     6880.35     7124.95    156.13 o
  -5  11   8    13376.34    14496.53    275.61 o
  -4  11   8      321.75      293.01     35.74 o
  -3  11   8      121.38       95.88     32.27 o
  -2  11   8    21199.08    23340.24    754.59 o
  -1  11   8     1174.20     1038.26     65.66 o
   0  11   8     3689.80     3624.27    200.75 o
  -9  12   8      183.65      164.78     40.60 o
  -8  12   8     3025.18     2954.14     99.38 o
  -7  12   8      276.63      139.54     43.24 o
  -6  12   8       54.01       33.11     37.05 o
  -5  12   8    43147.26    47940.10   1266.62 o
  -4  12   8     8770.04     9159.12    253.01 o
  -3  12   8       93.16       67.90     44.06 o
   0   1   9   110661.08   105809.16   3207.40 o
  -1   2   9      231.18      331.86     29.54 o
   0   2   9     1801.80     1920.95    121.07 o
  -2   3   9     4663.03     4453.50    129.86 o
  -1   3   9    16341.09    16820.48    457.75 o
   0   3   9     3002.42     2986.43     85.06 o
  -3   4   9      246.82      310.75     31.74 o
  -2   4   9    20126.04    20227.75    618.77 o
  -1   4   9    28210.30    28296.13    912.08 o
   0   4   9     1403.26     1398.63     46.57 o
  -4   5   9      760.48      748.64     34.29 o
  -3   5   9     8873.05     8469.62    252.78 o
  -2   5   9    11460.88    11056.17    334.67 o
  -1   5   9     4704.85     4729.10    167.57 o
   0   5   9    21141.50    21340.86    539.95 o
  -5   6   9    69162.31    69253.70   1886.32 o
  -4   6   9       88.24      126.35     24.20 o
  -3   6   9      541.01      449.82     27.90 o
  -2   6   9       28.76        7.98     18.67 o
  -1   6   9     3338.32     3312.31     69.82 o
   0   6   9        5.78       11.53     16.17 o
  -6   7   9   109821.36   110221.03   2130.67 o
  -5   7   9       21.51       38.00     20.35 o
  -4   7   9       37.78       71.67     19.13 o
  -3   7   9       91.33       99.38     19.14 o
  -2   7   9     2337.61     2278.20     68.15 o
  -1   7   9     6031.91     6003.29    142.00 o
   0   7   9    48249.61    49738.40    844.46 o
  -7   8   9       27.29       37.71     15.99 o
  -6   8   9    13175.49    13247.94    249.74 o
  -5   8   9       12.72       -1.40     16.60 o
  -4   8   9     6634.13     6595.37    162.88 o
  -3   8   9     7972.94     7702.30    175.00 o
  -2   8   9     3128.74     3023.31     67.23 o
  -1   8   9      733.78      732.70     49.21 o
   0   8   9     1709.54     1578.67     57.09 o
  -8   9   9      582.13      630.61     32.27 o
  -7   9   9     3473.79     3460.66     66.70 o
  -6   9   9      131.28       57.96     20.93 o
  -5   9   9     3550.65     3551.98     79.60 o
  -4   9   9    17958.36    18183.10    288.22 o
  -3   9   9     7224.71     7497.87    192.65 o
  -2   9   9        5.77       78.32     31.97 o
  -1   9   9     5275.83     5188.01    119.38 o
   0   9   9     2201.23     2196.13     79.52 o
  -9  10   9       39.23       90.22     31.15 o
  -8  10   9     2441.53     2350.46     75.07 o
  -7  10   9     4325.64     4321.71     91.91 o
  -6  10   9      260.55      212.64     26.58 o
  -5  10   9      542.83      462.58     33.29 o
  -4  10   9       45.35       13.93     22.74 o
  -3  10   9      724.59      697.78     38.65 o
  -2  10   9     2785.02     2755.75     82.23 o
  -1  10   9    13243.92    14041.42    367.94 o
   0  10   9        3.82        5.31     29.54 o
 -10  11   9        1.14        1.54     37.66 o
  -9  11   9       78.96       74.41     35.98 o
  -8  11   9     3681.78     3400.30    150.50 o
  -7  11   9     5540.34     5924.78    123.28 o
  -6  11   9     3046.82     3092.28     88.43 o
  -5  11   9     7516.41     7584.19    208.52 o
  -4  11   9      107.11      116.60     35.31 o
  -3  11   9      980.00      900.47     77.94 o
  -2  11   9     2897.27     2743.28     92.07 o
  -1  11   9     3211.10     2979.59     99.36 o
  -9  12   9      592.55      539.13     70.57 o
  -8  12   9     7426.51     8090.04    232.64 o
  -7  12   9      149.41      129.27     41.25 o
  -6  12   9       76.04       56.28     39.22 o
  -5  12   9    20610.58    22148.14    631.65 o
  -4  12   9     6313.61     6160.87    146.77 o
  -3  12   9       32.78       10.41     38.29 o
   0   1  10    19313.01    19261.35    846.15 o
  -1   2  10      855.45      898.89     27.73 o
   0   2  10      938.62      943.70     44.12 o
  -2   3  10        0.20       26.84     10.86 o
  -1   3  10     2198.02     2425.48    109.61 o
   0   3  10      559.41      516.31     24.58 o
  -3   4  10      136.55      122.84     16.81 o
  -2   4  10    79263.99    81089.07   2333.85 o
  -1   4  10      138.29      210.53     23.97 o
   0   4  10     1204.76     1164.51     74.33 o
  -4   5  10     6875.62     7198.16    200.52 o
  -3   5  10        3.21       87.58     31.26 o
  -2   5  10      203.42      171.50     24.15 o
  -1   5  10     2379.15     2051.37     75.44 o
   0   5  10     8845.12     9249.89    312.16 o
  -5   6  10     7081.22     7150.79    249.09 o
  -4   6  10        5.72       32.88     18.64 o
  -3   6  10      135.25      152.93     22.99 o
  -2   6  10      353.68      333.64     48.83 o
  -1   6  10     3029.14     2900.88    123.20 o
   0   6  10   172118.63   177128.73   5212.00 o
  -6   7  10    11269.25    11046.15    264.28 o
  -5   7  10    33943.85    34543.31    724.15 o
  -4   7  10      272.98      284.16     24.18 o
  -3   7  10      362.44      357.37     48.04 o
  -2   7  10       14.46       39.40     21.89 o
  -1   7  10     1093.43      991.25     52.35 o
   0   7  10     7640.64     7518.81    162.29 o
  -7   8  10    41401.78    42509.67    779.92 o
  -6   8  10     1397.75     1213.63     41.07 o
  -5   8  10       89.37       74.85     21.93 o
  -4   8  10    21625.16    21693.69    466.10 o
  -3   8  10      615.57      684.72     41.54 o
  -2   8  10       72.18       88.54     23.20 o
  -1   8  10       26.78       67.67     18.10 o
   0   8  10      636.87      597.92     30.88 o
  -8   9  10      158.26      118.59     21.96 o
  -7   9  10     1075.41      835.64     36.02 o
  -6   9  10     2188.30     2037.64     53.13 o
  -5   9  10      959.52      993.66     47.79 o
  -4   9  10     1332.25     1214.62     43.65 o
  -3   9  10     9492.62     9684.55    251.15 o
  -2   9  10       16.51       18.38     19.33 o
  -1   9  10     1545.42     1472.93     64.20 o
   0   9  10    10204.88    10731.62    260.22 o
  -9  10  10        0.18      -15.21     30.61 o
  -8  10  10    10776.93    11042.95    190.26 o
  -7  10  10        9.15        4.53     23.04 o
  -6  10  10      222.53      210.77     29.71 o
  -5  10  10      868.25      820.24     41.00 o
  -4  10  10       76.35       29.13     22.10 o
  -3  10  10      441.18      424.84     37.16 o
  -2  10  10      182.39      272.58     77.22 o
  -1  10  10     1287.36     1245.29     57.29 o
   0  10  10      361.37      375.04     46.71 o
 -10  11  10    12676.80    14061.53    303.49 o
  -9  11  10        1.69       30.14     33.93 o
  -8  11  10      502.57      361.07     47.52 o
  -7  11  10     1120.66     1030.82     68.47 o
  -6  11  10     1481.15     1333.51     54.40 o
  -5  11  10     2174.42     2208.83     66.77 o
  -4  11  10    12548.06    14228.93    310.83 o
  -3  11  10      601.94      548.03     43.95 o
  -2  11  10      944.10      764.43     55.03 o
  -1  11  10     7057.25     7239.01    228.06 o
  -8  12  10      974.66     1027.51     60.63 o
  -7  12  10       80.55       69.73     39.91 o
  -6  12  10    20998.05    22606.56    583.03 o
  -5  12  10     3137.30     2831.87     89.10 o
  -4  12  10      471.80      437.74     48.63 o
   0   1  11     1244.65     1288.55     40.93 o
  -1   2  11     6512.74     7283.10    203.99 o
   0   2  11       71.43      111.10     14.62 o
  -2   3  11     6351.87     6554.58    175.06 o
  -1   3  11      748.25      872.64     28.62 o
   0   3  11     4175.70     4216.85    113.15 o
  -3   4  11     5079.63     5126.93    123.84 o
  -2   4  11   162659.73   170256.27   5464.45 o
  -1   4  11    10759.07    11186.56    413.04 o
   0   4  11      535.36      473.94     38.97 o
  -4   5  11     2014.57     2203.61     96.33 o
  -3   5  11     7172.64     7138.31    213.13 o
  -2   5  11     1071.07     1469.50    308.09 o
  -1   5  11    19741.44    19930.02    739.92 o
   0   5  11        2.53       -0.46     20.38 o
  -5   6  11      687.26      639.90     36.61 o
  -4   6  11     1874.27     1896.32     64.30 o
  -3   6  11     1721.11     1731.90     68.07 o
  -2   6  11       29.73       56.16     35.78 o
  -1   6  11      582.41      549.71     39.21 o
   0   6  11      148.23      318.57     66.96 o
  -6   7  11     2114.11     1939.15     96.56 o
  -5   7  11     1674.83     1511.76     68.17 o
  -4   7  11      521.66      509.41     32.46 o
  -3   7  11      894.16      895.91     35.71 o
  -2   7  11    15654.81    15816.96    368.75 o
  -1   7  11       34.32       77.83     24.85 o
   0   7  11      860.45      770.29     34.87 o
  -7   8  11      433.49      396.34     29.45 o
  -6   8  11      335.02      302.97     29.59 o
  -5   8  11     2177.80     2153.66     56.82 o
  -4   8  11    52607.17    53896.07   1242.06 o
  -3   8  11      868.19      799.68     48.11 o
  -2   8  11     1404.41     1408.41     52.11 o
  -1   8  11     2787.70     2791.04     86.07 o
   0   8  11      545.49      483.21     28.96 o
  -8   9  11     1665.90     1592.32     53.25 o
  -7   9  11       24.81       13.29     22.29 o
  -6   9  11     4886.62     5110.71     98.83 o
  -5   9  11       16.24       44.28     22.01 o
  -4   9  11     7807.55     7950.11    171.77 o
  -3   9  11    16100.41    16240.86    403.25 o
  -2   9  11      806.52      763.29     42.09 o
  -1   9  11      180.89      142.74     26.91 o
   0   9  11    10058.77    10065.54    261.73 o
  -9  10  11      209.08      120.54     35.20 o
  -8  10  11    20277.57    21502.05    469.19 o
  -7  10  11     3856.74     3880.23    142.16 o
  -6  10  11      771.78      562.61     42.36 o
  -5  10  11     5020.99     5012.93    114.08 o
  -4  10  11        0.19       24.84     28.05 o
  -3  10  11      796.27      710.13     42.38 o
  -2  10  11    25016.41    26982.39    808.24 o
  -1  10  11     6461.02     6554.54    208.84 o
   0  10  11      686.91      661.75     53.45 o
 -10  11  11        0.07      -12.18     41.31 o
  -9  11  11     1405.12     1241.25     65.03 o
  -8  11  11      774.37      660.44     54.70 o
  -7  11  11    18046.32    19589.44    455.85 o
  -6  11  11       61.98       12.27     29.78 o
  -5  11  11        4.40       49.52     33.07 o
  -4  11  11      211.92      211.92     34.66 o
  -3  11  11      574.86      529.51     42.57 o
  -2  11  11      122.03       96.77     41.62 o
  -1  11  11    14150.90    15523.10    488.12 o
  -8  12  11     1151.63     1190.99     66.87 o
  -7  12  11      311.88      319.15     51.41 o
  -6  12  11       26.13        8.29     38.54 o
  -5  12  11        6.50      -10.90     36.12 o
  -4  12  11      167.56      226.11     44.06 o
   0   1  12      513.72      620.42     52.17 o
  -1   2  12      563.39      586.13     43.71 o
   0   2  12     4109.96     4554.40    137.62 o
  -2   3  12    22717.02    24470.44    624.69 o
  -1   3  12    12771.87    14137.61    358.54 o
   0   3  12       46.06       33.05     16.87 o
  -3   4  12    15154.49    15768.07    481.69 o
  -2   4  12     8601.90     9119.23    223.26 o
  -1   4  12    88130.44    97668.84   2598.66 o
   0   4  12     3076.69     3122.46    172.70 o
  -4   5  12      816.99      829.45     41.07 o
  -3   5  12    48283.14    50085.30   1484.79 o
  -2   5  12    26596.64    27147.62    887.44 o
  -1   5  12     2383.00     2271.98    172.73 o
   0   5  12      807.06      849.64     58.40 o
  -5   6  12        7.56       97.79     42.52 o
  -4   6  12     2962.70     2924.09     77.76 o
  -3   6  12      210.52      194.15     27.77 o
  -2   6  12     1596.84     1744.39    149.64 o
  -1   6  12     4801.40     4860.24    248.24 o
   0   6  12    19449.77    19417.71    565.84 o
  -6   7  12     1226.41     1163.67     68.95 o
  -5   7  12     6598.80     6742.68    212.09 o
  -4   7  12     2333.25     2419.57    120.37 o
  -3   7  12    10649.57    10826.41    284.05 o
  -2   7  12      146.90      148.15     25.44 o
  -1   7  12      205.85      186.33     24.66 o
   0   7  12     1701.95     1582.84     52.67 o
  -7   8  12     5741.89     5703.41    116.11 o
  -6   8  12     3759.62     3763.85     84.50 o
  -5   8  12     5775.29     5824.63    153.34 o
  -4   8  12     2594.79     2502.97     90.01 o
  -3   8  12    23689.36    24142.07    599.23 o
  -2   8  12     8268.55     8551.92    223.11 o
  -1   8  12       47.51       44.41     22.92 o
   0   8  12     2990.16     3189.95     87.74 o
  -8   9  12     2139.08     2069.25     59.25 o
  -7   9  12       18.11       35.14     23.10 o
  -6   9  12      411.96      354.14     29.41 o
  -5   9  12     1796.25     1642.67     51.48 o
  -4   9  12    50581.64    53554.30   1444.82 o
  -3   9  12     1853.52     1767.25     80.32 o
  -2   9  12     1360.20     1216.46     57.63 o
  -1   9  12     2924.65     2757.38     95.36 o
   0   9  12     1212.50     1122.37     48.53 o
  -9  10  12       84.62       77.07     33.07 o
  -8  10  12     1603.01     1477.27     59.71 o
  -7  10  12    19014.51    19655.01    461.78 o
  -6  10  12     4648.02     4637.83    125.96 o
  -5  10  12        3.27       24.71     31.48 o
  -4  10  12     2392.89     2529.09     76.79 o
  -3  10  12      357.34      267.45     35.48 o
  -2  10  12      177.31      168.87     38.89 o
  -1  10  12    31321.06    33771.26   1162.10 o
   0  10  12     9069.51     9314.57    244.69 o
  -9  11  12     7881.28     8420.08    192.12 o
  -8  11  12    12086.14    12289.16    272.48 o
  -7  11  12      935.33      891.32     80.64 o
  -6  11  12      551.47      481.54     41.08 o
  -5  11  12       18.79        0.90     29.03 o
  -4  11  12      888.37      835.96     54.41 o
  -3  11  12     3417.82     3689.42     97.30 o
  -2  11  12     4307.17     4112.09    169.39 o
   0   1  13     6169.57     6637.10    398.57 o
  -1   2  13       10.13       27.87     19.24 o
   0   2  13      386.57      425.13     35.31 o
  -2   3  13    28244.74    31172.81    970.10 o
  -1   3  13    33207.18    37098.64   1005.56 o
   0   3  13      388.10      504.25     46.66 o
  -3   4  13    24824.29    26236.58    874.95 o
  -2   4  13    16028.43    17235.94    458.48 o
  -1   4  13   169063.22   186513.86   6220.98 o
   0   4  13     2878.07     3182.04    193.79 o
  -4   5  13       28.76       44.89     23.43 o
  -3   5  13    70662.60    75890.14   3143.53 o
  -2   5  13    81901.95    85575.77   3809.64 o
  -1   5  13     1938.97     2073.37     81.27 o
   0   5  13     2385.17     2377.31    129.21 o
  -5   6  13     7894.29     7931.40    285.76 o
  -4   6  13      848.58      882.35     73.92 o
  -3   6  13      411.70      401.34     31.40 o
  -2   6  13      382.72      359.56     30.86 o
  -1   6  13     2633.90     2778.55    177.58 o
   0   6  13       64.25       92.23     26.03 o
  -6   7  13    10994.85    11280.40    285.33 o
  -5   7  13       50.96       58.01     24.58 o
  -4   7  13     8069.27     8296.92    240.97 o
  -3   7  13    38327.33    40515.29   1411.92 o
  -2   7  13      746.54      676.34     41.34 o
  -1   7  13      104.20      122.57     28.04 o
   0   7  13     6285.74     6407.24    183.01 o
  -7   8  13        3.15       15.34     22.39 o
  -6   8  13      134.30      131.17     31.58 o
  -5   8  13      807.31      804.21     38.91 o
  -4   8  13     1462.45     1259.21     61.24 o
  -3   8  13    53310.26    58054.05   1846.71 o
  -2   8  13     4640.75     4577.69    119.85 o
  -1   8  13        2.76       21.81     25.22 o
   0   8  13     1007.73     1002.66     45.58 o
  -8   9  13     1009.67      907.17     45.88 o
  -7   9  13     3064.86     3018.81     91.05 o
  -6   9  13       57.99       78.31     26.97 o
  -5   9  13     7865.95     7991.81    198.43 o
  -4   9  13   107709.66   117299.34   3763.37 o
  -3   9  13     4297.12     4264.16     94.67 o
  -2   9  13     5188.22     5278.92    138.33 o
  -1   9  13    12349.41    12417.35    297.29 o
   0   9  13      968.09      823.41     45.08 o
  -9  10  13      259.80      216.73     39.38 o
  -8  10  13      248.24      227.41     46.01 o
  -7  10  13    41293.20    45755.35   1220.30 o
  -6  10  13     3589.86     3573.38     97.71 o
  -5  10  13      240.79      205.70     33.85 o
  -4  10  13     4958.39     5506.48    180.40 o
  -3  10  13      542.27      509.94     41.77 o
  -2  10  13      520.05      353.64     43.74 o
  -1  10  13    64259.90    72826.61   1976.51 o
   0  10  13     7722.72     7227.29    203.46 o
  -8  11  13    33228.49    38146.88    760.54 o
  -7  11  13     2889.88     2657.21     93.38 o
  -6  11  13     1951.68     1842.73     71.31 o
  -5  11  13     1606.74     1390.15     68.45 o
  -4  11  13       50.62        8.17     35.45 o
  -3  11  13     4072.88     4215.50    143.01 o
   0   1  14     7012.12     7035.79    252.24 o
  -1   2  14      303.43      323.96     31.83 o
   0   2  14     2580.90     2739.86    112.38 o
  -2   3  14     4564.13     5287.73    151.56 o
  -1   3  14    13869.75    15319.09    645.03 o
   0   3  14     2212.29     2561.16    104.41 o
  -3   4  14     5241.77     5499.96    167.77 o
  -2   4  14     6922.08     7500.45    194.72 o
  -1   4  14    41547.13    45964.65   1813.11 o
   0   4  14     1659.44     1878.93     67.48 o
  -4   5  14        0.18       22.39     23.19 o
  -3   5  14     8967.67     9060.06    319.68 o
  -2   5  14    34524.64    36748.11   1438.25 o
  -1   5  14     2688.59     2918.54    155.84 o
   0   5  14    13647.67    14552.54    645.85 o
  -5   6  14    12897.25    13205.22    420.44 o
  -4   6  14      269.82      320.53     33.05 o
  -3   6  14     2073.43     2143.18     97.89 o
  -2   6  14      816.37      761.57     65.74 o
  -1   6  14      293.49      243.75     67.26 o
   0   6  14     4280.40     4097.21    164.44 o
  -6   7  14     2954.24     2934.40     97.03 o
  -5   7  14     1831.47     1804.57     82.95 o
  -4   7  14     2844.90     2752.91     87.80 o
  -3   7  14    14309.35    14704.67    622.25 o
  -2   7  14      540.88      439.83     41.53 o
  -1   7  14     1806.24     1676.83     83.14 o
   0   7  14     4446.77     4680.58    153.19 o
  -7   8  14      685.49      597.56     39.60 o
  -6   8  14       35.14       61.63     24.41 o
  -5   8  14     1086.13     1161.67     55.19 o
  -4   8  14     2882.25     2611.66     89.09 o
  -3   8  14    20720.44    22550.10    787.41 o
  -2   8  14        3.33        7.21     26.74 o
  -1   8  14       58.93       29.56     27.37 o
   0   8  14      982.81      892.18     44.53 o
  -8   9  14       10.18       29.70     26.55 o
  -7   9  14      270.73      222.23     31.32 o
  -6   9  14     1164.50     1079.66     69.18 o
  -5   9  14     1381.25     1258.55     59.73 o
  -4   9  14    22241.65    22103.76    571.45 o
  -3   9  14     1982.41     1853.18     65.56 o
  -2   9  14     2178.33     2094.36     94.52 o
  -1   9  14     2028.90     1855.03     72.44 o
   0   9  14     1228.83     1000.59     51.75 o
  -9  10  14      179.63      131.36     41.06 o
  -8  10  14      986.10      828.51     54.07 o
  -7  10  14     8379.71     8497.95    179.69 o
  -6  10  14      160.95       72.38     37.14 o
  -5  10  14        0.50       19.62     28.87 o
  -4  10  14     5300.95     5292.10    164.39 o
  -3  10  14        0.95       -8.90     30.73 o
  -2  10  14      575.94      403.82     50.48 o
  -1  10  14    14894.29    15654.47    502.06 o
  -8  11  14    13616.83    15407.14    425.70 o
  -7  11  14     1572.12     1221.26     61.74 o
  -6  11  14       24.21       12.41     35.50 o
  -5  11  14     6394.17     6963.17    176.75 o
  -4  11  14      101.04      103.52     36.40 o
  -3  11  14      261.67      212.47     44.57 o
   0   1  15     7258.01     6753.80    235.17 o
  -1   2  15     3410.99     3524.99    313.76 o
   0   2  15        1.21       60.98     16.20 o
  -2   3  15    12064.83    13129.75    468.47 o
  -1   3  15      328.59      379.46     29.40 o
   0   3  15      644.35      706.14     33.56 o
  -3   4  15      147.32      195.27     52.62 o
  -2   4  15    89010.89    99825.76   4252.24 o
  -1   4  15    22035.80    24182.64    774.35 o
   0   4  15        0.33       27.85     42.90 o
  -4   5  15      744.43      779.47     51.75 o
  -3   5  15     9978.64    10505.67    391.15 o
  -2   5  15     1684.52     1784.44     76.03 o
  -1   5  15      952.11      998.17     80.21 o
   0   5  15     3743.55     3885.54    213.51 o
  -5   6  15     9829.35    10305.30    277.05 o
  -4   6  15       32.89       30.50     30.13 o
  -3   6  15      188.15      151.26     37.75 o
  -2   6  15     1388.77     1473.63     75.49 o
  -1   6  15      168.11      156.13     34.93 o
   0   6  15      714.25      638.50     45.19 o
  -6   7  15     6176.46     6002.90    179.11 o
  -5   7  15      147.72      173.69     37.34 o
  -4   7  15      883.81      970.51     68.05 o
  -3   7  15     8492.62     9060.21    431.24 o
  -2   7  15     1685.18     1762.20    111.22 o
  -1   7  15     2007.80     1962.05    122.36 o
   0   7  15     4653.43     4748.80    215.30 o
  -7   8  15       23.67       20.84     34.64 o
  -6   8  15      228.07      122.10     29.54 o
  -5   8  15       95.45       75.56     29.08 o
  -4   8  15    18411.71    19656.81    680.29 o
  -3   8  15      869.68      745.05     53.11 o
  -2   8  15      589.17      499.52     53.23 o
  -1   8  15     2516.19     2504.52     81.08 o
   0   8  15       75.17       39.16     31.08 o
  -8   9  15      284.14      207.10     37.24 o
  -7   9  15      269.52      218.48     31.91 o
  -6   9  15     1867.25     1796.72     70.94 o
  -5   9  15        1.34       15.97     27.20 o
  -4   9  15    12998.51    13454.43    468.66 o
  -3   9  15     9146.27     9431.49    258.81 o
  -2   9  15     3058.00     2990.69     95.27 o
  -1   9  15        9.99       23.96     29.04 o
   0   9  15      384.58      300.68     38.32 o
  -9  10  15      365.64      304.63     47.89 o
  -8  10  15     4122.52     3856.91    156.60 o
  -7  10  15     6118.58     6364.41    157.76 o
  -6  10  15       86.78      114.09     34.25 o
  -5  10  15     2195.32     2098.05     90.47 o
  -4  10  15      811.48      753.18     47.97 o
  -3  10  15       13.55       42.64     34.46 o
  -2  10  15    10197.98    10623.39    368.13 o
  -1  10  15     9455.65     9552.66    274.54 o
  -6  11  15        2.13      -22.89     37.17 o
  -5  11  15     2145.73     2072.39     88.34 o
   0   1  16     1730.46     1547.74    121.15 o
  -1   2  16      182.07      253.53     41.06 o
   0   2  16      960.82     1062.48     89.45 o
  -2   3  16     4462.86     4800.93    208.59 o
  -1   3  16        1.06       22.43     26.62 o
   0   3  16    25101.33    27516.97   1307.34 o
  -3   4  16      173.06      203.23     25.53 o
  -2   4  16    91829.43   104748.73   3300.76 o
  -1   4  16     3828.32     4152.57    122.60 o
   0   4  16      186.47      233.37     37.67 o
  -4   5  16     1428.84     1454.23    101.63 o
  -3   5  16     3228.33     3599.64    113.02 o
  -2   5  16       15.66       35.90     25.58 o
  -1   5  16     7712.56     8402.64    279.30 o
   0   5  16      123.24      111.16     42.46 o
  -5   6  16      358.00      295.62     87.69 o
  -4   6  16      189.45      277.57     65.18 o
  -3   6  16    17200.26    19275.15    826.10 o
  -2   6  16      337.92      365.96     49.48 o
  -1   6  16     1461.24     1581.71     73.09 o
   0   6  16   106239.38   111808.31   4650.96 o
  -6   7  16     1292.47     1174.08     75.46 o
  -5   7  16    22117.31    23041.60    889.08 o
  -4   7  16      225.62      163.95     32.85 o
  -3   7  16     1634.66     1725.57    108.70 o
  -2   7  16     5685.21     5814.50    219.34 o
  -1   7  16      920.34      885.68     52.85 o
   0   7  16      674.49      758.74     84.50 o
  -7   8  16    18314.24    19106.68    614.76 o
  -6   8  16        5.45      -14.60     29.18 o
  -5   8  16     2330.74     2299.12     95.75 o
  -4   8  16    36895.99    40337.71   1173.11 o
  -3   8  16        0.14       32.74     30.38 o
  -2   8  16     2836.74     2784.38     95.50 o
  -1   8  16      395.72      360.90     39.38 o
   0   8  16      993.14      883.35     57.46 o
  -8   9  16      465.13      396.75     43.86 o
  -7   9  16        0.21       62.64     35.23 o
  -6   9  16     9335.10    10112.99    287.46 o
  -5   9  16      163.63      141.76     30.70 o
  -4   9  16     1996.57     1780.16     84.21 o
  -3   9  16    22306.10    25508.25    835.72 o
  -2   9  16      130.74       69.52     30.33 o
  -1   9  16        0.22      -26.81     28.87 o
   0   9  16    17875.04    20324.08    559.60 o
  -8  10  16    20581.61    23530.81    613.87 o
  -7  10  16     2315.46     2188.76     80.36 o
  -6  10  16       27.69       25.07     35.94 o
  -5  10  16     1761.20     1810.37     79.29 o
  -4  10  16      364.76      326.12     41.81 o
  -3  10  16       88.68       82.45     33.75 o
  -2  10  16    11630.59    12322.08    314.22 o
   0   1  17    46243.68    42603.27   1963.42 o
  -1   2  17     1126.58      894.57     91.00 o
   0   2  17      157.23      183.70     20.49 o
  -2   3  17    12551.01    13219.91    915.89 o
  -1   3  17     3732.26     3886.75    207.34 o
   0   3  17      992.50     1064.31     66.41 o
  -3   4  17      373.23      305.51     43.19 o
  -2   4  17    15687.22    16522.16    895.94 o
  -1   4  17    19340.95    20819.16   1157.45 o
   0   4  17      210.48      256.55     32.03 o
  -4   5  17       54.38       88.77     28.85 o
  -3   5  17    10911.45    12369.24    612.23 o
  -2   5  17    16103.92    17926.08    728.82 o
  -1   5  17      768.54      890.52     93.08 o
   0   5  17     3732.77     4100.43    203.19 o
  -5   6  17    25247.89    28108.89   1192.05 o
  -4   6  17     2477.19     2483.46    106.94 o
  -3   6  17      426.96      339.55     44.11 o
  -2   6  17     2001.22     2110.25    159.30 o
  -1   6  17     4718.89     5097.37    187.71 o
   0   6  17      102.90      160.37     56.24 o
  -6   7  17    55646.98    58389.30   1838.77 o
  -5   7  17       95.49       45.80     34.32 o
  -4   7  17        0.24       49.51     36.05 o
  -3   7  17     2512.45     2475.76    157.67 o
  -2   7  17      335.70      320.35     47.60 o
  -1   7  17     7374.57     7607.95    263.35 o
   0   7  17    25339.86    26325.57    765.08 o
  -7   8  17       30.08      110.85     46.00 o
  -6   8  17     7316.54     7833.43    249.34 o
  -5   8  17     4101.96     4393.02    171.56 o
  -4   8  17     3732.75     3744.68    149.93 o
  -3   8  17     6998.40     7192.65    188.24 o
  -2   8  17    11277.20    12397.24    375.74 o
  -1   8  17      316.50      304.27     40.41 o
   0   8  17      456.67      430.90     49.31 o
  -8   9  17     2158.40     2140.36     87.85 o
  -7   9  17       10.81      -27.51     33.54 o
  -6   9  17      132.66       24.29     30.85 o
  -5   9  17     3951.89     4027.03    120.27 o
  -4   9  17     9217.99     9431.32    283.24 o
  -3   9  17     5377.55     5690.18    163.75 o
  -2   9  17     1075.56      964.26     58.83 o
  -1   9  17      900.37      738.17     67.11 o
  -7  10  17     9713.44     9937.79    254.30 o
  -6  10  17       65.58       83.75     42.30 o
  -5  10  17      497.59      398.42     46.04 o
  -4  10  17       68.19       90.32     35.75 o
  -3  10  17        1.04        9.83     39.00 o
   0   1  18    62588.90    59829.56   1990.66 o
  -1   2  18       63.28      -45.27     65.59 o
   0   2  18       24.22       64.90     26.56 o
  -2   3  18     3186.20     3363.04    229.50 o
  -1   3  18    15223.24    16054.42    746.76 o
   0   3  18      113.49      120.55     27.93 o
  -3   4  18      242.37      156.84     40.68 o
  -2   4  18     1066.07      930.58     90.47 o
  -1   4  18     6312.71     6355.88    573.97 o
   0   4  18      959.77     1085.25     80.29 o
  -4   5  18        2.12       37.33     23.46 o
  -3   5  18     6563.31     6716.42    331.50 o
  -2   5  18    34968.80    38337.73   1983.55 o
  -1   5  18      218.52      218.70     43.74 o
   0   5  18    10130.39    11345.16    370.56 o
  -5   6  18    45397.16    48579.16   2002.34 o
  -4   6  18     2450.53     2617.73    110.04 o
  -3   6  18       78.35       44.55     28.90 o
  -2   6  18       45.33       57.83     28.38 o
  -1   6  18     5596.62     6187.91    212.27 o
   0   6  18     1191.52     1207.64     93.32 o
  -6   7  18    91114.87    99654.16   3682.13 o
  -5   7  18     1022.36      990.94     64.43 o
  -4   7  18        0.95       49.69     31.23 o
  -3   7  18        2.89       41.77     33.24 o
  -2   7  18        9.85       32.61     34.08 o
  -1   7  18    10922.26    12186.29    554.96 o
   0   7  18    45998.04    50997.29   1681.17 o
  -7   8  18     1298.11     1170.39     62.76 o
  -6   8  18     6335.41     6634.51    214.21 o
  -5   8  18     3207.33     3294.36    101.22 o
  -4   8  18      166.00      130.52     40.83 o
  -3   8  18    19392.31    21038.19    618.64 o
  -2   8  18     2812.44     2723.44    114.80 o
  -1   8  18        6.03      -14.85     38.34 o
   0   8  18        4.11       21.02     42.87 o
  -8   9  18     1583.29     1362.71     66.43 o
  -7   9  18     1249.93     1104.08     65.86 o
  -6   9  18       54.95       58.53     36.56 o
  -5   9  18     4456.69     4387.66    127.13 o
  -4   9  18     5088.18     4764.70    142.15 o
  -3   9  18      198.86      103.88     37.89 o
  -2   9  18      898.99      749.20     58.26 o
  -1   9  18     5249.20     4831.35    165.51 o
   0   1  19     7379.91     7056.19    303.17 o
  -1   2  19        8.17      -12.91     59.46 o
   0   2  19      940.82      852.73     81.60 o
  -2   3  19     6229.56     6497.11    372.80 o
  -1   3  19    20267.28    21097.67   1145.79 o
   0   3  19       93.54      129.93     36.89 o
  -3   4  19      858.59      971.45    132.41 o
  -2   4  19      691.35      854.11     74.80 o
  -1   4  19     6682.11     7032.09    379.38 o
   0   4  19       10.40       25.20     39.08 o
  -4   5  19       52.52       29.91     38.74 o
  -3   5  19     4523.38     4807.23    324.33 o
  -2   5  19    16588.73    17650.89    880.47 o
  -1   5  19       71.15       44.01     52.20 o
   0   5  19     2761.47     2760.97    138.67 o
  -5   6  19     6275.10     6597.22    308.64 o
  -4   6  19      877.39      880.56     88.02 o
  -3   6  19       13.51       26.55     37.57 o
  -2   6  19     1038.68      855.50     69.94 o
  -1   6  19       99.33       19.07     39.23 o
   0   6  19        0.89      117.96    101.57 o
  -6   7  19    13296.71    14581.12    424.75 o
  -5   7  19        4.28       -4.87     40.34 o
  -4   7  19     2705.42     2616.89     92.14 o
  -3   7  19    13146.55    13518.55    592.46 o
  -2   7  19       90.06       70.93     39.29 o
  -1   7  19        7.93       43.80     41.88 o
   0   7  19     4493.10     4438.07    153.64 o
  -7   8  19       39.04       30.93     41.29 o
  -6   8  19     1976.36     1800.97     87.25 o
  -5   8  19     1409.59     1366.70     95.49 o
  -4   8  19      338.71      317.00     54.83 o
  -3   8  19    15018.45    14650.17    662.80 o
  -2   8  19      681.79      529.46     57.19 o
  -1   8  19      320.54      299.24     60.23 o
   0   8  19     2220.98     2143.20     95.66 o
  -6   9  19        0.08       47.52     37.56 o
  -5   9  19     3247.31     3153.95    115.64 o
  -4   9  19     1941.65     1880.31     92.53 o
  -3   9  19      341.53      276.95     48.01 o
   0   1  20    10406.19     9513.84    538.38 o
  -1   2  20      946.40      807.30     80.65 o
   0   2  20      846.42      645.25     99.32 o
  -2   3  20     4180.93     3935.11    150.96 o
  -1   3  20    18961.45    19470.52    758.84 o
   0   3  20     4493.12     4952.40    239.02 o
  -3   4  20     4603.61     4699.96    303.20 o
  -2   4  20     3149.64     3021.44    175.68 o
  -1   4  20    12194.15    12305.70    638.85 o
   0   4  20      168.45      136.19     71.45 o
  -4   5  20        3.38       43.85     48.14 o
  -3   5  20     6654.32     6896.05    308.44 o
  -2   5  20    24592.30    25198.54   1212.31 o
  -1   5  20      242.53      162.78     45.67 o
   0   5  20     4313.61     4274.86    171.67 o
  -5   6  20     5884.13     6081.64    247.56 o
  -4   6  20       25.07       38.68     42.93 o
  -3   6  20      780.70      725.17     60.64 o
  -2   6  20      593.75      576.69     54.37 o
  -1   6  20     1744.72     1611.70    102.58 o
   0   6  20     5699.13     5329.06    215.05 o
  -6   7  20    12693.17    12916.32    516.11 o
  -5   7  20        0.11      -17.50     48.85 o
  -4   7  20     1744.30     1637.92    119.81 o
  -3   7  20     7151.16     7093.70    369.12 o
  -2   7  20      126.58       39.07     45.22 o
  -1   7  20      445.45      358.08     94.67 o
   0   7  20     6317.22     6248.14    204.51 o
  -7   8  20     1131.61      783.60     63.30 o
  -6   8  20     3232.06     3211.34    184.38 o
  -5   8  20      960.89      851.54     72.74 o
  -4   8  20      924.13      694.11     66.63 o
  -3   8  20    19531.92    20533.81   1123.74 o
  -2   8  20      972.46      843.14     68.05 o
  -1   8  20      266.57      202.14     50.26 o
   0   1  21     6580.79     6367.12    391.56 o
  -1   2  21     3191.03     3174.77    147.31 o
   0   2  21      833.27      662.27     82.08 o
  -2   3  21     1341.13     1276.92     97.94 o
  -1   3  21      730.53      439.44    115.90 o
   0   3  21     5574.02     5285.85    211.21 o
  -3   4  21      769.00      719.19     60.13 o
  -2   4  21   165041.91   167678.61   7237.00 o
  -1   4  21      116.86      196.58     45.55 o
   0   4  21       21.12      114.04    180.95 o
  -4   5  21     1958.00     1854.92    111.37 o
  -3   5  21      617.56      668.65     77.21 o
  -2   5  21     1106.58      876.58    127.83 o
  -1   5  21    21425.56    22496.55   1048.43 o
   0   5  21     2107.13     2048.28    107.38 o
  -5   6  21     4302.58     4300.04    281.17 o
  -4   6  21     1530.19     1448.30     87.60 o
  -3   6  21     2330.16     2131.36    109.56 o
  -2   6  21       16.98       51.87     45.84 o
  -1   6  21     1312.95     1150.10     77.77 o
   0   6  21      213.06      313.67     58.31 o
  -6   7  21     5642.60     5538.91    276.38 o
  -5   7  21     1156.52     1195.06     88.77 o
  -4   7  21      138.25      107.96     51.05 o
  -3   7  21      223.64      197.20     51.06 o
  -2   7  21    17313.41    17426.47    592.58 o
  -1   7  21      919.49      778.09     68.87 o
   0   7  21     2490.14     2354.59    115.83 o
  -5   8  21     1128.87      991.35     77.84 o
  -4   8  21    62262.63    64946.50   2751.45 o
  -3   8  21     1387.56     1387.58     93.42 o
   0   1  22     4012.78     4080.83    201.08 o
  -1   2  22     2342.89     2207.95    171.09 o
   0   2  22      541.63      522.11     87.54 o
  -2   3  22     3293.51     3079.46    177.17 o
  -1   3  22     9422.16     9126.95    431.25 o
   0   3  22      556.53      491.34     70.55 o
  -3   4  22     8718.09     7962.57    287.05 o
  -2   4  22     2036.80     1639.28    170.45 o
  -1   4  22    22459.51    22986.40    731.82 o
   0   4  22     1265.61     1068.85    106.12 o
  -4   5  22     1089.24      823.61     84.49 o
  -3   5  22    11312.68    11374.24    583.22 o
  -2   5  22    25012.42    24138.84    565.13 o
  -1   5  22     2930.75     2742.11    122.10 o
   0   5  22     1226.98     1252.00    105.23 o
  -5   6  22     2121.37     1786.83    113.68 o
  -4   6  22     2863.96     2548.41    134.27 o
  -3   6  22        3.54      -29.80     44.59 o
  -2   6  22       71.89       94.45     53.33 o
  -1   6  22     4652.61     4654.10    214.61 o
   0   6  22        2.83       40.70     57.25 o
  -6   7  22     1779.01     1488.76    142.16 o
  -5   7  22       42.63      126.83     56.59 o
  -4   7  22     1628.52     1476.95    123.42 o
  -3   7  22     2258.04     2060.18    139.99 o
  -2   7  22      199.33      199.20     55.84 o
  -1   7  22     1552.48     1366.95    103.20 o
   0   1  23     2525.86     2269.40    295.84 o
  -1   2  23      787.87      743.62    113.13 o
   0   2  23      480.95      361.05     70.77 o
  -2   3  23     2868.76     2353.26    128.46 o
  -1   3  23     6088.49     5387.85    224.76 o
   0   3  23       34.73       60.31     54.09 o
  -3   4  23     8111.17     7450.65    241.17 o
  -2   4  23        0.23       93.37     81.02 o
  -1   4  23    27434.61    27997.48    963.39 o
   0   4  23      285.17      216.78     64.00 o
  -4   5  23      321.04      177.59     58.68 o
  -3   5  23    12490.92    12449.31    378.16 o
  -2   5  23    25942.43    24733.83    604.58 o
  -1   5  23      208.43       78.47     57.31 o
   0   5  23      320.18      270.49     72.87 o
  -5   6  23      498.34      325.82     75.50 o
  -4   6  23     3990.48     3745.60    207.63 o
  -3   6  23       19.45       46.63     55.52 o
  -2   6  23       56.94       -2.69     72.02 o
  -1   6  23     4977.53     4541.34    249.47 o
   0   0  24     2011.71     1649.36    238.17 o
   0   1  24    19391.27    19063.21    611.21 o
  -1   2  24       95.60       59.36     66.75 o
   0   2  24      520.64      470.57     95.14 o
  -2   3  24     2274.37     1919.44    136.48 o
  -1   3  24     6032.06     5577.33    195.19 o
   0   3  24       95.82      129.14     55.95 o
  -3   4  24     3432.85     3083.56    143.47 o
  -2   4  24      234.38      225.04     62.91 o
  -1   4  24     8952.83     8897.04    254.72 o
   0   4  24      671.47      624.18     86.28 o
  -4   5  24       18.32      -59.36     61.29 o
  -3   5  24     1530.55     1383.04    156.11 o
  -2   5  24     3480.61     3345.84    147.52 o
  -1   5  24        7.07      115.33     57.85 o
   0   5  24    16218.30    16588.04    436.26 o
   0   1  25    16583.92    16173.74    386.94 o
  -1   2  25     3224.30     3055.03    141.41 o
   0   2  25        0.24      -58.59     72.29 o
  -2   3  25     6735.51     6912.07    255.81 o
  -1   3  25     1692.45     1507.38    137.92 o
   0   3  25      263.60      252.07     74.61 o
  -3   4  25      381.56      267.09     75.31 o
  -2   4  25      201.02      235.41     75.71 o
  -1   4  25    21564.36    21772.33    577.81 o
   0   4  25       59.14      -20.10     69.67 o
   0   0  26   158991.81   159116.25   8863.07 o
   0   1  26      429.41      402.93     79.28 o
  -1   2  26       71.29      174.73     79.96 o
   0   2  26      105.05       78.80     70.82 o
  -2   3  26     1656.15     1484.49    108.39 o
  -1   3  26       18.17      -87.50    112.92 o
 
